# Supplementary material for: Comparative Aerial and Ground Based High Throughput Phenotyping for the Genetic Dissection of NDVI as a Proxy for Drought Adaptive Traits in Durum Wheat
Source: Front Plant Sci. 2018 Jun 26;9:893. doi: 10.3389/fpls.2018.00893 (PMC6028805; doi:10.3389/fpls.2018.00893)
Supplement: Supplementary file 2 [file Table_2.XLSX]

## Sheet: 1
Title: Comparative Aerial and Ground Based High Throughput Phenotyping for the Genetic Dissection of NDVI as a Proxy for Drought Adaptive Traits in Durum Wheat
Authors: GIUSEPPE EMANUELE CONDORELLI1, MARCO MACCAFERRI1, MARIA NEWCOMB2, PEDRO ANDRADE-SANCHEZ2, JEFFREY W. WHITE3, ANDREW N. FRENCH3, GIUSEPPE SCIARA1, RICK WARD2 AND ROBERTO TUBEROSA1
Affiliations: 1 Department of Agricultural Sciences, University of Bologna, Italy. 2 Maricopa Agricultural Center (MAC), University of Arizona,USA. 3 US Arid-Land Agricultural Research Center, USDA-ARS, Maricopa, AZ, USA
Supplementary Table 2 | Zadoks growth stages (GS) , growing degree-days (GDD) and wheater conditions in which phenotypic determinations were carried out.
				NDVI SEQUOIA (Zadoks growth stages)				NDVI GREENSEEKER (Zadoks growth stages)				NDVI REDEDGE (Zadoks growth stages)		LEAF ROLLING (Zadoks growth stages)	CHLOROPHYLL CONTENT (Zadoks growth stages)	PHENOLOGY SCORE (Zadoks growth stages)
Wind (km/h)				216	121	104	173	104	181	112	138	173	276	190	112	86	397
Growing degree-days (GDD)				17.95°C	13.6°C	21.5°C	23.5°C	14.25°C	13.35°C	22.25°C	17.75°C	23.5°C	18.85°C	17.95°C	21.3°C	22.85°C	21.3°C
Days after planting (DAP)				55 DAP (13.2.17)	77 DAP (7.3.17)	83 DAP (13.3.17)	91 DAP (21.3.17)	58 DAP (16.2.17)	76 DAP (6.3.17)	84 DAP (14.3.17)	94 DAP (24.3.17)	91 DAP (21.3.17)	98 DAP (28.3.17)	99 DAP (29.3.17)	101 DAP (31.3.17)	87 DAP (17.3.17)	100 DAP (30.3.17)
Rep	Range	Column	Durum_panel_no	GS	GS	GS	GS	GS	GS	GS	GS	GS	GS	GS	GS	GS	GS
S	5	14	DP001	31	41	45	65	31	41	45	65	65	75	75	75	45	75
S	23	14	DP002	39	53	58	65	43	53	58	65	65	77	77	77	58	58
S	23	11	DP003	24	34	39	49	24	34	39	49	49	58	58	58	39	58
S	21	10	DP004	31	41	45	53	31	41	45	53	53	58	58	58	45	58
S	21	2	DP005	31	41	45	53	31	41	45	53	53	58	58	58	45	58
S	7	11	DP006	24	34	39	45	24	34	39	47	45	50	50	50	39	50
S	18	10	DP007	31	41	45	53	31	41	45	53	53	58	58	58	45	58
S	23	10	DP008	24	34	39	49	24	34	39	49	49	58	58	58	39	58
S	26	7	DP009	31	41	45	53	31	41	45	53	53	58	58	58	45	58
S	13	8	DP010	31	41	45	53	31	41	45	53	53	58	58	58	45	58
S	18	7	DP011	31	41	45	65	31	41	45	65	65	75	75	75	45	75
S	10	12	DP012	24	34	39	49	24	34	39	49	49	58	58	58	39	58
S	9	11	DP013	31	41	45	65	31	41	45	65	65	75	75	75	45	75
S	23	15	DP014	35	45	50	53	35	45	50	53	53	58	58	58	50	58
S	22	14	DP015	31	41	45	53	31	41	45	53	53	58	58	58	45	45
S	22	10	DP016	31	41	45	53	31	41	45	53	53	58	58	58	45	58
S	14	12	DP017	31	41	45	65	31	41	45	65	65	75	75	75	45	75
S	17	13	DP018	31	41	45	65	31	41	45	65	65	75	75	75	45	75
S	8	15	DP019	31	41	45	65	31	41	45	65	65	75	75	75	45	75
S	14	7	DP020	31	41	45	65	31	41	45	65	65	75	75	75	45	75
S	10	13	DP021	31	41	45	53	31	41	45	53	53	58	58	58	45	58
S	22	2	DP022	31	41	45	53	31	41	45	53	53	58	58	58	45	58
S	22	7	DP023	31	41	45	53	31	41	45	53	53	58	58	58	45	58
S	6	7	DP024	31	41	45	58	31	41	45	58	58	75	75	75	45	75
S	19	2	DP025	31	41	45	53	31	41	45	53	53	58	58	58	45	58
S	14	11	DP026	31	41	45	65	31	41	45	65	65	75	75	75	45	75
S	7	13	DP027	22	32	37	53	22	32	37	53	53	58	58	58	37	50
S	18	3	DP028	31	41	45	53	31	41	45	53	53	58	58	58	45	58
S	8	11	DP029	35	45	50	65	35	45	50	65	65	75	75	75	50	75
S	24	11	DP030	31	41	45	53	31	41	45	53	53	58	58	58	45	58
S	5	15	DP031	43	53	58	65	43	53	58	65	65	75	75	75	58	75
S	12	4	DP032	31	41	45	53	31	41	45	53	53	58	58	58	45	58
S	8	7	DP033	35	45	50	53	35	45	50	53	53	58	58	58	50	58
S	6	13	DP034	35	45	50	65	35	45	50	65	65	75	75	75	50	75
S	13	13	DP035	31	41	45	53	31	41	45	53	53	58	58	58	45	50
S	12	3	DP036	31	41	45	53	31	41	45	53	53	58	58	58	45	58
S	9	8	DP037	31	41	45	53	31	41	45	53	53	58	58	58	45	58
S	20	6	DP038	31	41	45	65	31	41	45	65	65	75	75	75	45	75
S	14	14	DP039	31	41	45	53	31	41	45	53	53	58	58	58	45	58
S	12	10	DP040	35	45	50	53	35	45	50	53	53	58	58	58	50	58
S	21	11	DP041	35	45	50	65	35	45	50	65	65	75	75	75	50	75
S	8	6	DP042	31	41	45	65	31	41	45	65	65	75	75	75	45	75
S	11	2	DP043	31	41	45	53	31	41	45	53	53	58	58	58	45	58
S	20	4	DP044	31	41	45	53	31	41	45	53	53	58	58	58	45	58
S	17	10	DP045	35	45	50	65	35	45	50	65	65	75	75	75	50	75
S	21	3	DP046	31	41	45	53	31	41	45	53	53	58	58	58	45	58
S	13	3	DP047	31	41	45	53	31	41	45	53	53	58	58	58	45	58
S	19	5	DP048	31	41	45	53	31	41	45	53	53	58	58	58	45	58
S	23	6	DP049	35	45	50	53	35	45	50	53	53	58	58	58	50	58
S	5	6	DP050	24	34	39	65	24	34	39	65	65	75	75	75	39	75
S	9	5	DP051	31	41	45	53	31	41	45	53	53	58	58	58	45	58
S	13	4	DP052	31	41	45	65	31	41	45	65	65	75	75	75	45	75
S	8	9	DP053	31	41	45	53	31	41	45	53	53	58	58	58	45	58
S	24	3	DP054	31	41	45	53	31	41	45	53	53	58	58	58	45	58
S	17	15	DP055	35	45	50	65	35	45	50	65	65	75	75	75	50	75
S	19	10	DP056	35	45	50	53	35	45	50	53	53	58	58	58	50	58
S	17	12	DP057	31	41	45	53	31	41	45	53	53	58	58	58	45	58
S	26	12	DP058	31	41	45	53	31	41	45	53	53	58	58	58	45	58
S	7	5	DP059	31	41	45	53	31	41	45	53	53	58	58	58	45	58
S	22	11	DP060	24	34	39	49	24	34	39	49	49	58	58	58	39	58
S	25	14	DP061	31	41	45	53	31	41	45	53	53	58	58	58	45	58
S	26	3	DP062	31	41	45	53	31	41	45	53	53	58	58	58	45	58
S	5	9	DP063	31	41	45	65	31	41	45	65	65	75	75	75	45	75
S	11	4	DP064	31	41	45	53	31	41	45	53	53	58	58	58	45	45
S	7	7	DP065	31	41	45	65	31	41	45	65	65	75	75	75	45	75
S	25	3	DP066	31	41	45	53	31	41	45	53	53	58	58	58	45	58
S	20	11	DP067	31	41	45	53	31	41	45	53	53	58	58	58	45	58
S	19	13	DP068	35	45	50	53	35	45	50	53	53	58	58	58	50	58
S	9	4	DP069	31	41	45	65	31	41	45	65	65	75	75	75	45	75
S	22	3	DP070	31	41	45	53	31	41	45	53	53	58	58	58	45	58
S	24	8	DP071	31	41	45	53	31	41	45	53	53	58	58	58	45	58
S	10	14	DP072	31	41	45	65	31	41	45	65	65	75	75	75	45	75
S	8	8	DP073	31	41	45	53	31	41	45	53	53	58	58	58	45	58
S	25	5	DP074	35	45	50	53	35	45	50	53	53	58	58	58	50	58
S	18	5	DP075	31	41	45	65	31	41	45	65	65	75	75	75	45	75
S	7	8	DP076	22	32	37	53	22	32	37	53	53	58	58	58	37	50
S	5	3	DP077	35	45	50	65	35	45	50	65	65	75	75	75	50	75
S	10	11	DP078	31	41	45	53	31	41	45	53	53	58	58	58	45	58
S	8	5	DP079	24	34	39	49	24	34	39	49	49	58	58	58	39	58
S	23	13	DP080	31	41	45	53	31	41	45	53	53	58	58	58	45	58
S	8	4	DP081	35	45	50	53	35	45	50	53	53	58	58	58	50	58
S	7	3	DP082	31	41	45	65	31	41	45	65	65	75	75	75	45	75
S	6	14	DP083	31	41	45	65	31	41	45	65	65	75	75	75	45	75
S	18	15	DP084	24	34	39	49	24	34	39	49	49	58	58	58	39	45
S	17	6	DP085	31	41	45	65	31	41	45	65	65	75	75	75	45	75
S	13	15	DP086	24	34	39	49	24	34	39	49	49	50	50	50	39	50
S	12	8	DP087	24	34	39	49	24	34	39	49	49	50	50	50	39	50
S	10	15	DP088	24	34	39	49	24	34	39	49	49	50	50	50	39	50
S	17	4	DP089	24	34	39	49	24	34	39	49	49	58	58	58	39	45
S	7	9	DP090	31	41	45	65	31	41	45	65	65	75	75	75	45	75
S	12	2	DP100	35	45	50	65	35	45	50	65	65	75	75	75	50	75
S	14	9	DP101	22	32	37	53	22	32	37	53	53	61	61	61	37	45
S	8	10	DP102	35	45	50	53	35	45	50	53	53	75	75	75	50	75
S	24	13	DP103	31	41	45	53	31	41	45	53	53	58	58	58	45	58
S	6	5	DP104	35	45	50	65	35	45	50	65	65	75	75	75	50	75
S	17	8	DP105	17	27	32	43	17	27	32	43	43	50	50	50	32	50
S	17	3	DP106	24	34	39	49	24	34	39	49	49	58	58	58	39	58
S	20	9	DP107	24	34	39	49	24	34	39	49	49	50	50	50	39	50
S	14	5	DP108	35	45	50	65	35	45	50	65	65	75	75	75	50	75
S	9	10	DP109	31	41	45	53	31	41	45	53	53	58	58	58	45	58
S	9	3	DP110	31	41	45	53	31	41	45	53	53	58	58	58	45	58
S	26	10	DP111	31	41	45	53	31	41	45	53	53	58	58	58	45	58
S	9	15	DP112	31	41	45	53	31	41	45	53	53	58	58	58	45	58
S	14	4	DP113	31	41	45	58	31	41	45	58	58	75	75	75	45	75
S	6	11	DP114	24	34	39	49	24	34	39	49	49	58	58	58	39	58
S	24	6	DP115	31	41	45	53	31	41	45	53	53	58	58	58	45	58
S	26	15	DP116	35	45	50	53	35	45	50	53	53	58	58	58	50	58
S	23	8	DP117	24	34	39	49	24	34	39	49	49	58	58	58	39	58
S	5	8	DP118	35	45	50	65	35	45	50	65	65	75	75	75	50	75
S	21	4	DP119	24	34	39	49	24	34	39	49	49	58	58	58	39	58
S	6	9	DP120	31	41	45	65	31	41	45	65	65	75	75	75	45	75
S	5	2	DP121	31	41	45	65	31	41	45	65	65	75	75	75	45	75
S	9	12	DP122	31	41	45	53	31	41	45	53	53	58	58	58	45	58
S	24	5	DP123	31	41	45	53	31	41	45	53	53	58	58	58	45	58
S	19	11	DP124	31	41	45	53	31	41	45	53	53	58	58	58	45	58
S	10	3	DP125	31	41	45	53	31	41	45	53	53	58	58	58	45	58
S	14	8	DP126	35	45	50	53	35	45	50	53	53	58	58	58	50	58
S	10	6	DP127	31	41	45	53	31	41	45	53	53	58	58	58	45	58
S	21	15	DP128	24	34	39	49	24	34	39	49	49	58	58	58	39	58
S	24	7	DP129	31	41	45	53	31	41	45	53	53	58	58	58	45	58
S	6	8	DP130	22	32	37	53	22	32	37	53	53	58	58	58	37	45
S	18	12	DP131	24	34	39	49	24	34	39	49	49	50	50	50	39	50
S	7	15	DP132	31	41	45	53	31	41	45	53	53	58	58	58	45	58
S	22	12	DP133	31	41	45	53	31	41	45	53	53	58	58	58	45	58
S	11	10	DP134	31	41	45	65	31	41	45	65	65	75	75	75	45	75
S	26	8	DP135	31	41	45	53	31	41	45	53	53	58	58	58	45	58
S	12	14	DP136	31	41	45	53	31	41	45	53	53	58	58	58	45	58
S	20	5	DP137	31	41	45	53	31	41	45	53	53	58	58	58	45	58
S	10	2	DP138	35	45	50	53	35	45	50	53	53	58	58	58	50	58
S	5	13	DP139	22	32	37	53	22	32	37	53	53	75	75	75	37	75
S	25	12	DP140	22	32	37	53	22	32	37	53	53	58	58	58	37	50
S	26	11	DP141	24	34	39	49	24	34	39	49	49	58	58	58	39	45
S	10	7	DP142	31	41	45	53	31	41	45	53	53	58	58	58	45	58
S	21	5	DP143	24	34	39	49	24	34	39	49	49	58	58	58	39	58
S	8	13	DP144	24	34	39	49	24	34	39	49	49	58	58	58	39	58
S	21	14	DP145	31	41	45	53	31	41	45	53	53	58	58	58	45	58
S	26	5	DP146	22	32	37	43	22	32	37	43	43	50	50	50	37	50
S	22	5	DP147	31	41	45	53	31	41	45	53	53	58	58	58	45	58
S	17	9	DP148	24	34	39	49	24	34	39	49	49	50	50	50	39	50
S	7	6	DP149	35	45	50	65	35	45	50	65	65	75	75	75	50	75
S	8	12	DP150	31	41	45	53	31	41	45	53	53	58	58	58	45	58
S	12	12	DP151	22	32	37	43	22	32	37	43	43	50	50	50	37	50
S	14	2	DP152	31	41	45	53	31	41	45	53	53	58	58	58	45	58
S	9	14	DP153	31	41	45	65	31	41	45	65	65	75	75	75	45	75
S	21	6	DP154	31	41	45	53	31	41	45	53	53	58	58	58	45	58
S	18	14	DP155	22	32	37	43	22	32	37	43	43	50	50	50	37	45
S	9	2	DP156	22	32	37	43	22	32	37	43	43	50	50	50	37	50
S	26	14	DP157	31	41	45	53	31	41	45	53	53	58	58	58	45	58
S	9	9	DP158	31	41	45	65	31	41	45	65	65	75	75	75	45	75
S	18	2	DP159	35	45	50	65	35	45	50	65	65	75	75	75	50	75
S	25	8	DP160	31	41	45	53	31	41	45	53	53	58	58	58	45	58
S	21	7	DP161	31	41	45	65	31	41	45	65	65	75	75	75	45	75
S	5	7	DP162	31	41	45	65	31	41	45	65	65	75	75	75	45	75
S	12	7	DP163	31	41	45	53	31	41	45	53	53	58	58	58	45	58
S	25	4	DP164	31	41	45	53	31	41	45	53	53	58	58	58	45	58
S	19	14	DP165	24	34	39	49	24	34	39	49	49	50	50	50	39	50
S	21	12	DP166	31	41	45	65	31	41	45	65	65	75	75	75	45	75
S	9	6	DP167	24	34	39	49	24	34	39	49	49	50	50	50	39	50
S	20	3	DP168	31	41	45	53	31	41	45	53	53	58	58	58	45	58
S	25	10	DP169	24	34	39	49	24	34	39	49	49	58	58	58	39	58
S	12	11	DP170	24	34	39	49	24	34	39	49	49	50	50	50	39	50
S	10	8	DP171	24	34	39	49	24	34	39	49	49	50	50	50	39	50
S	26	2	DP172	31	41	45	53	31	41	45	53	53	58	58	58	45	58
S	12	15	DP173	31	41	45	58	31	41	45	58	58	75	75	75	45	75
S	20	10	DP174	31	41	45	53	31	41	45	53	53	58	58	58	45	58
S	20	13	DP175	31	41	45	53	31	41	45	53	53	58	58	58	45	58
S	25	2	DP176	24	34	39	49	24	34	39	49	49	58	58	58	39	58
S	17	11	DP177	31	41	45	53	31	41	45	53	53	58	58	58	45	58
S	12	13	DP178	35	45	50	58	35	45	50	58	58	75	75	75	50	75
S	6	3	DP179	22	32	37	43	22	32	37	43	43	50	50	50	37	50
S	14	3	DP180	31	41	45	53	31	41	45	53	53	58	58	58	45	58
S	19	7	DP181	24	34	39	49	24	34	39	49	49	50	50	50	39	50
S	13	11	DP182	22	32	37	43	22	32	37	43	43	50	50	50	37	50
S	13	5	DP183	22	32	37	43	22	32	37	43	43	50	50	50	37	50
S	17	7	DP184	35	45	50	58	35	45	50	58	58	75	75	75	50	75
S	12	9	DP185	31	41	45	53	31	41	45	53	53	58	58	58	45	58
S	6	12	DP186	31	41	45	58	31	41	45	58	58	75	75	75	45	75
S	18	11	DP187	31	41	45	53	31	41	45	53	53	58	58	58	45	58
S	12	6	DP188	31	41	45	53	31	41	45	53	53	58	58	58	45	58
S	19	12	DP189	35	45	50	53	35	45	50	53	53	75	75	75	50	75
S	25	11	DP190	22	32	37	53	22	32	37	53	53	45	45	45	37	45
S	18	9	DP191	31	41	45	53	31	41	45	53	53	58	58	58	45	58
S	26	9	DP194	22	32	37	43	22	32	37	43	43	50	50	50	37	50
S	20	8	DP195	22	32	37	43	22	32	37	43	43	50	50	50	37	45
S	23	5	DP196	22	32	37	43	22	32	37	43	43	50	50	50	37	50
S	14	6	DP197	17	27	32	49	17	27	32	49	49	45	45	45	32	39
S	23	9	DP200	22	32	37	53	22	32	37	53	53	58	58	58	37	45
S	7	14	DP201	24	34	39	49	24	34	39	49	49	58	58	59	39	37
S	11	8	DP202	35	45	50	65	35	45	50	65	65	75	75	75	50	75
S	10	10	DP203	22	32	37	47	22	32	37	47	47	50	50	50	37	50
S	7	10	DP204	22	32	37	47	22	32	37	47	47	50	50	50	37	50
S	11	11	DP205	16	26	31	41	16	26	31	41	41	50	50	50	31	50
S	20	2	DP206	24	34	39	43	24	34	39	43	43	45	45	45	39	45
S	12	5	DP207	17	27	32	43	17	27	32	43	43	45	45	45	32	45
S	25	7	DP208	22	32	37	43	22	32	37	43	43	50	50	50	37	45
S	25	6	DP210	22	32	37	43	22	32	37	43	43	50	50	50	37	45
S	23	2	DP212	22	32	37	45	22	32	37	45	45	50	50	50	37	50
S	10	5	DP213	31	41	45	65	31	41	45	65	65	75	75	75	45	75
S	11	3	DP214	22	32	37	41	22	32	37	41	41	45	45	45	37	45
S	25	15	DP215	22	32	37	41	22	32	37	41	41	45	45	45	37	45
S	13	7	DP217	24	34	39	43	24	34	39	43	43	45	45	45	39	45
S	19	6	DP218	31	41	45	53	31	41	45	53	53	58	58	58	45	58
S	19	15	DP219	35	45	50	65	35	45	50	65	65	75	75	75	50	75
S	6	10	DP220	24	34	39	41	24	34	39	41	41	45	45	45	39	45
S	18	6	DP221	22	32	37	41	22	32	37	41	41	45	45	45	37	45
S	11	7	DP222	24	34	39	41	24	34	39	41	41	45	45	45	39	45
S	23	4	DP223	22	32	37	41	22	32	37	41	41	45	45	45	37	45
S	24	10	DP224	24	34	39	41	24	34	39	41	41	45	45	45	39	45
S	10	9	DP226	24	34	39	49	24	34	39	49	49	50	50	50	39	50
S	23	3	DP227	24	34	39	49	24	34	39	49	49	58	58	58	39	58
S	23	12	DP228	17	27	32	43	17	27	32	43	43	45	45	45	32	45
S	7	2	DP229	22	32	37	41	22	32	37	41	41	50	50	50	37	50
S	7	12	DP232	24	34	39	49	24	34	39	49	49	50	50	50	39	50
S	23	7	DP233	22	32	37	43	22	32	37	43	43	50	50	50	37	50
S	10	4	DP234	22	32	37	43	22	32	37	43	43	50	50	50	37	50
S	24	4	DP235	22	32	37	41	22	32	37	41	41	45	45	45	37	45
S	21	8	DP236	35	45	50	65	35	45	50	65	65	75	75	75	50	75
S	26	13	DP237	22	32	37	41	22	32	37	41	41	45	45	45	37	45
S	25	9	DP238	22	32	37	41	22	32	37	41	41	45	45	45	37	45
S	22	9	DP239	24	34	39	41	24	34	39	41	41	45	45	45	39	45
S	11	15	DP240	24	34	39	41	24	34	39	41	41	45	45	45	39	45
S	18	4	DP241	24	34	39	49	24	34	39	49	49	50	50	50	39	50
S	20	7	DP243	24	34	39	49	24	34	39	49	49	58	58	58	39	58
S	20	12	DP244	35	45	50	53	35	45	50	53	53	58	58	58	50	58
S	17	2	DP245	35	45	50	53	35	45	50	53	53	58	58	58	50	58
S	14	13	DP246	22	32	37	41	22	32	37	41	41	45	45	45	37	45
S	5	5	DP247	24	34	39	65	24	34	39	65	65	75	75	75	39	75
S	21	13	DP248	31	41	45	53	31	41	45	53	53	58	58	58	45	58
S	11	13	DP249	24	34	39	65	24	34	39	65	65	75	75	75	39	75
S	5	11	DP251	35	45	50	65	35	45	50	65	65	75	75	75	50	75
S	11	12	DP252	31	41	45	53	31	41	45	53	53	58	58	58	45	58
S	19	8	DP253	31	41	45	53	31	41	45	53	53	58	58	58	45	58
S	5	4	DP254	31	41	45	65	31	41	45	65	65	75	75	75	45	75
S	21	9	DP255	31	41	45	65	31	41	45	65	65	75	75	75	45	75
S	22	8	DP256	31	41	45	53	31	41	45	53	53	58	58	58	45	58
S	13	2	DP257	31	41	45	53	31	41	45	53	53	58	58	58	45	58
S	6	15	DP258	35	45	50	65	35	45	50	65	65	75	75	75	50	75
S	22	15	DP259	31	41	45	53	31	41	45	53	53	58	58	58	45	58
S	19	4	DP260	24	34	39	49	24	34	39	49	49	58	58	58	39	58
S	6	4	DP261	31	41	45	58	31	41	45	58	58	75	75	75	45	75
S	24	14	DP262	31	41	45	53	31	41	45	53	53	58	58	58	45	58
S	24	12	DP263	31	41	45	53	31	41	45	53	53	58	58	58	45	58
S	14	15	DP264	31	41	45	53	31	41	45	53	53	58	58	58	45	58
S	19	9	DP265	31	41	45	53	31	41	45	53	53	58	58	58	45	58
S	26	4	DP266	31	41	45	53	31	41	45	53	53	58	58	58	45	58
S	13	9	DP267	31	41	45	65	31	41	45	65	65	75	75	75	45	75
S	17	14	DP268	35	45	50	53	35	45	50	53	53	58	58	58	50	58
S	14	10	DP269	31	41	45	58	31	41	45	58	58	75	75	75	45	75
S	50	11	DP001	43	53	58	65	43	53	58	65	65	75	75	75	58	75
S	45	15	DP002	31	41	45	53	31	41	45	53	53	58	58	58	45	58
S	32	5	DP003	31	41	45	53	31	41	45	53	53	58	58	58	45	58
S	33	10	DP004	35	45	50	53	35	45	50	53	53	58	58	58	50	58
S	43	2	DP005	31	41	45	53	31	41	45	53	53	58	58	58	45	58
S	49	4	DP006	22	32	37	43	22	32	37	43	43	50	50	50	37	50
S	34	12	DP007	35	45	50	53	35	45	50	53	53	58	58	58	50	58
S	35	14	DP008	24	34	39	49	24	34	39	49	49	58	58	58	39	58
S	32	4	DP009	22	32	37	53	22	32	37	53	53	58	58	58	37	58
S	30	9	DP010	31	41	45	53	31	41	45	53	53	58	58	58	45	58
S	32	7	DP011	22	32	37	65	22	32	37	65	65	75	75	75	37	75
N	46	14	DP012	24	34	39	49	24	34	39	49	49	58	58	58	39	58
N	31	2	DP013	24	34	39	58	24	34	39	58	58	75	75	75	39	75
N	49	2	DP014	31	41	45	53	31	41	45	53	53	58	58	58	45	58
N	36	13	DP015	31	41	45	53	31	41	45	53	53	58	58	58	45	58
N	45	12	DP016	31	41	45	53	31	41	45	53	53	58	58	58	45	58
N	48	8	DP017	31	41	45	58	31	41	45	58	58	75	75	75	45	75
N	49	11	DP018	31	41	45	58	31	41	45	58	58	75	75	75	45	75
N	44	11	DP019	31	41	45	58	31	41	45	58	58	75	75	75	45	75
N	44	10	DP020	31	41	45	58	31	41	45	58	58	75	75	75	45	75
N	29	7	DP021	24	34	39	49	24	34	39	49	49	58	58	58	39	58
N	33	5	DP022	31	41	45	53	31	41	45	53	53	58	58	58	45	58
N	32	9	DP023	31	41	45	53	31	41	45	53	53	58	58	58	45	58
N	49	12	DP024	35	45	50	65	35	45	50	65	65	75	75	75	50	75
N	30	14	DP025	31	41	45	53	31	41	45	53	53	58	58	58	45	58
N	37	12	DP026	31	41	45	65	31	41	45	65	65	75	75	75	45	75
N	30	10	DP027	31	41	45	47	31	41	45	47	47	50	50	50	45	50
N	46	6	DP028	31	41	45	53	31	41	45	53	53	58	58	58	45	58
N	41	15	DP029	35	45	50	58	35	45	50	58	58	75	75	75	50	75
N	47	5	DP030	31	41	45	53	31	41	45	53	53	58	58	58	45	58
N	43	11	DP031	31	41	45	58	31	41	45	58	58	75	75	75	45	75
N	46	15	DP032	31	41	45	53	31	41	45	53	53	58	58	58	45	58
N	45	8	DP033	31	41	45	53	31	41	45	53	53	58	58	58	45	58
N	33	11	DP034	24	34	39	58	24	34	39	58	58	75	75	75	39	75
N	44	8	DP035	31	41	45	47	31	41	45	47	47	50	50	50	45	50
N	43	9	DP036	31	41	45	53	31	41	45	53	53	58	58	58	45	58
N	49	7	DP037	31	41	45	53	31	41	45	53	53	58	58	58	45	58
N	32	13	DP038	31	41	45	58	31	41	45	58	58	75	75	75	45	75
N	46	2	DP039	31	41	45	53	31	41	45	53	53	58	58	58	45	58
N	35	12	DP040	35	45	50	53	35	45	50	53	53	58	58	58	50	58
N	32	14	DP041	31	41	45	58	31	41	45	58	58	75	75	75	45	75
N	38	3	DP042	31	41	45	58	31	41	45	58	58	75	75	75	45	75
N	35	6	DP043	31	41	45	53	31	41	45	53	53	58	58	58	45	58
N	43	8	DP044	31	41	45	53	31	41	45	53	53	58	58	58	45	58
N	35	2	DP045	31	41	45	58	31	41	45	58	58	75	75	75	45	75
N	44	14	DP046	31	41	45	53	31	41	45	53	53	58	58	58	45	58
N	31	9	DP047	31	41	45	53	31	41	45	53	53	58	58	58	45	58
N	41	3	DP048	31	41	45	53	31	41	45	53	53	58	58	58	45	58
N	38	14	DP049	35	45	50	53	35	45	50	53	53	58	58	58	50	58
N	29	9	DP050	22	32	37	53	22	32	37	53	53	75	75	75	37	75
N	32	12	DP051	24	34	39	49	24	34	39	49	49	58	58	58	39	58
N	37	2	DP052	31	41	45	58	31	41	45	58	58	75	75	75	45	75
N	44	3	DP053	31	41	45	53	31	41	45	53	53	58	58	58	45	58
N	49	13	DP054	31	41	45	53	31	41	45	53	53	58	58	58	45	58
N	34	4	DP055	31	41	45	58	31	41	45	58	58	75	75	75	45	75
N	38	9	DP056	31	41	45	53	31	41	45	53	53	58	58	58	45	58
N	42	13	DP057	31	41	45	53	31	41	45	53	53	58	58	58	45	58
N	33	7	DP058	24	34	39	49	24	34	39	49	49	58	58	58	39	58
N	29	5	DP059	24	34	39	49	24	34	39	49	49	58	58	58	39	58
N	30	11	DP060	31	41	45	53	31	41	45	53	53	58	58	58	45	58
N	31	15	DP061	35	45	50	53	35	45	50	53	53	58	58	58	50	58
N	48	10	DP062	31	41	45	53	31	41	45	53	53	58	58	58	45	58
N	31	6	DP063	43	53	58	65	43	53	58	65	65	75	75	75	58	75
N	29	11	DP064	24	34	39	41	24	34	39	41	41	45	45	45	39	45
N	32	11	DP065	22	32	37	58	22	32	37	58	58	75	75	75	37	75
N	33	8	DP066	31	41	45	53	31	41	45	53	53	58	58	58	45	58
N	32	3	DP067	22	32	37	53	22	32	37	53	53	58	58	58	37	58
N	44	9	DP068	31	41	45	53	31	41	45	53	53	58	58	58	45	58
N	41	4	DP069	31	41	45	58	31	41	45	58	58	75	75	75	45	75
N	34	11	DP070	31	41	45	53	31	41	45	53	53	58	58	58	45	58
N	47	9	DP071	31	41	45	53	31	41	45	53	53	58	58	58	45	58
N	42	14	DP072	31	41	45	58	31	41	45	58	58	75	75	75	45	75
N	34	8	DP073	24	34	39	49	24	34	39	49	49	58	58	58	39	58
N	48	6	DP074	35	45	50	53	35	45	50	53	53	58	58	58	50	58
N	46	10	DP075	31	41	45	58	31	41	45	58	58	75	75	75	45	75
N	48	3	DP076	22	32	37	43	22	32	37	43	43	50	50	50	37	50
N	41	8	DP077	31	41	45	58	31	41	45	58	58	75	75	75	45	75
N	47	15	DP078	31	41	45	53	31	41	45	53	53	58	58	58	45	58
N	47	11	DP079	22	32	37	53	22	32	37	53	53	58	58	58	37	58
N	35	4	DP080	31	41	45	53	31	41	45	53	53	58	58	58	45	58
N	37	15	DP081	35	45	50	53	35	45	50	53	53	58	58	58	50	58
N	41	5	DP082	31	41	45	58	31	41	45	58	58	75	75	75	45	75
N	45	10	DP083	31	41	45	58	31	41	45	58	58	75	75	75	45	75
N	37	8	DP084	24	34	39	41	24	34	39	41	41	45	45	45	39	45
N	48	15	DP085	31	41	45	58	31	41	45	58	58	75	75	75	45	75
N	33	2	DP086	31	41	45	43	31	41	45	43	43	50	50	50	45	50
N	38	8	DP087	24	34	39	49	24	34	39	49	49	50	50	50	39	50
N	48	7	DP088	24	34	39	49	24	34	39	49	49	50	50	50	39	50
N	47	6	DP089	22	32	37	41	22	32	37	41	41	45	45	45	37	45
N	36	9	DP090	31	41	45	53	31	41	45	53	53	58	58	58	45	58
N	36	14	DP100	35	45	50	58	35	45	50	58	58	75	75	75	50	75
N	48	11	DP101	24	34	39	41	24	34	39	41	41	45	45	45	39	45
N	31	5	DP102	31	41	45	58	31	41	45	58	58	75	75	75	45	75
N	44	5	DP103	31	41	45	53	31	41	45	53	53	58	58	58	45	58
N	45	2	DP104	31	41	45	58	31	41	45	58	58	75	75	75	45	75
N	42	5	DP105	22	32	37	43	22	32	37	43	43	50	50	50	37	50
N	34	15	DP106	22	32	37	53	22	32	37	53	53	58	58	58	37	58
N	34	14	DP107	35	45	50	43	35	45	50	43	43	50	50	50	50	50
N	38	13	DP108	35	45	50	58	35	45	50	58	58	75	75	75	50	75
N	36	11	DP109	31	41	45	53	31	41	45	53	53	58	58	58	45	58
N	37	14	DP110	31	41	45	53	31	41	45	53	53	58	58	58	45	58
N	36	12	DP111	31	41	45	53	31	41	45	53	53	58	58	58	45	58
N	37	9	DP112	24	34	39	49	24	34	39	49	49	58	58	58	39	58
N	42	6	DP113	24	34	39	58	24	34	39	58	58	75	75	75	39	75
N	49	3	DP114	24	34	39	49	24	34	39	49	49	58	58	58	39	58
N	34	3	DP115	31	41	45	53	31	41	45	53	53	58	58	58	45	58
N	29	6	DP116	31	41	45	53	31	41	45	53	53	58	58	58	45	58
N	33	9	DP117	31	41	45	53	31	41	45	53	53	58	58	58	45	58
N	38	2	DP118	31	41	45	58	31	41	45	58	58	75	75	75	45	75
N	29	2	DP119	22	32	37	53	22	32	37	53	53	58	58	58	37	58
N	47	7	DP120	31	41	45	58	31	41	45	58	58	75	75	75	45	75
N	38	15	DP121	31	41	45	58	31	41	45	58	58	75	75	75	45	75
N	45	6	DP122	24	34	39	49	24	34	39	49	49	58	58	58	39	58
N	42	4	DP123	31	41	45	53	31	41	45	53	53	58	58	58	45	58
N	49	14	DP124	31	41	45	53	31	41	45	53	53	58	58	58	45	58
N	29	14	DP125	24	34	39	49	24	34	39	49	49	58	58	58	39	58
N	36	8	DP126	35	45	50	53	35	45	50	53	53	58	58	58	50	58
N	34	5	DP127	31	41	45	53	31	41	45	53	53	58	58	58	45	58
N	50	12	DP128	31	41	45	53	31	41	45	53	53	58	58	58	45	58
N	47	3	DP129	31	41	45	53	31	41	45	53	53	58	58	58	45	58
N	33	3	DP130	35	45	50	53	35	45	50	53	53	58	58	58	50	58
N	31	4	DP131	24	34	39	49	24	34	39	49	49	50	50	50	39	50
N	38	4	DP132	31	41	45	53	31	41	45	53	53	58	58	58	45	58
N	42	9	DP133	24	34	39	49	24	34	39	49	49	58	58	58	39	58
N	37	7	DP134	31	41	45	58	31	41	45	58	58	75	75	75	45	75
N	29	10	DP135	22	32	37	53	22	32	37	53	53	58	58	58	37	58
N	47	14	DP136	31	41	45	53	31	41	45	53	53	58	58	58	45	58
N	33	4	DP137	24	34	39	49	24	34	39	49	49	58	58	58	39	58
N	46	8	DP138	24	34	39	49	24	34	39	49	49	58	58	58	39	58
N	29	12	DP139	24	34	39	58	24	34	39	58	58	75	75	75	39	75
N	37	13	DP140	22	32	37	43	22	32	37	43	43	50	50	50	37	50
N	45	11	DP141	22	32	37	41	22	32	37	41	41	45	45	45	37	45
N	43	14	DP142	31	41	45	53	31	41	45	53	53	58	58	58	45	58
N	29	13	DP143	24	34	39	49	24	34	39	49	49	58	58	58	39	58
N	34	2	DP144	24	34	39	49	24	34	39	49	49	58	58	58	39	58
N	43	12	DP145	24	34	39	49	24	34	39	49	49	58	58	58	39	58
N	33	14	DP146	31	41	45	47	31	41	45	47	47	50	50	50	45	50
N	41	6	DP147	31	41	45	53	31	41	45	53	53	58	58	58	45	58
N	48	14	DP148	24	34	39	49	24	34	39	49	49	50	50	50	39	50
N	43	5	DP149	35	45	50	58	35	45	50	58	58	75	75	75	50	75
N	41	7	DP150	31	41	45	53	31	41	45	53	53	58	58	58	45	58
N	50	14	DP151	24	34	39	49	24	34	39	49	49	50	50	50	39	50
N	30	2	DP152	31	41	45	53	31	41	45	53	53	58	58	58	45	58
N	43	15	DP153	31	41	45	58	31	41	45	58	58	75	75	75	45	75
N	35	3	DP154	31	41	45	53	31	41	45	53	53	58	58	58	45	58
N	45	7	DP155	22	32	37	41	22	32	37	41	41	45	45	45	37	45
N	43	3	DP156	22	32	37	43	22	32	37	43	43	50	50	50	37	50
N	44	13	DP157	31	41	45	53	31	41	45	53	53	58	58	58	45	58
N	30	13	DP158	31	41	45	58	31	41	45	58	58	75	75	75	45	75
N	49	15	DP159	31	41	45	58	31	41	45	58	58	75	75	75	45	75
N	43	10	DP160	31	41	45	53	31	41	45	53	53	58	58	58	45	58
N	38	11	DP161	31	41	45	58	31	41	45	58	58	75	75	75	45	75
N	44	4	DP162	31	41	45	58	31	41	45	58	58	75	75	75	45	75
N	32	6	DP163	22	32	37	53	22	32	37	53	53	58	58	58	37	58
N	30	5	DP164	35	45	50	53	35	45	50	53	53	58	58	58	50	58
N	46	3	DP165	22	32	37	41	22	32	37	41	41	50	50	50	37	50
N	50	2	DP166	31	41	45	58	31	41	45	58	58	75	75	75	45	75
N	38	5	DP167	22	32	37	43	22	32	37	43	43	50	50	50	37	50
N	46	11	DP168	31	41	45	53	31	41	45	53	53	58	58	58	45	58
N	30	12	DP169	31	41	45	53	31	41	45	53	53	58	58	58	45	58
N	45	4	DP170	22	32	37	43	22	32	37	43	43	50	50	50	37	50
N	48	4	DP171	22	32	37	43	22	32	37	43	43	50	50	50	37	50
N	46	4	DP172	31	41	45	53	31	41	45	53	53	58	58	58	45	58
N	42	8	DP173	31	41	45	58	31	41	45	58	58	75	75	75	45	75
N	47	12	DP174	31	41	45	53	31	41	45	53	53	58	58	58	45	58
N	41	14	DP175	31	41	45	53	31	41	45	53	53	58	58	58	45	58
N	35	10	DP176	31	41	45	53	31	41	45	53	53	58	58	58	45	58
N	38	12	DP177	31	41	45	53	31	41	45	53	53	58	58	58	45	58
N	29	3	DP178	24	34	39	58	24	34	39	58	58	75	75	75	39	75
N	48	2	DP179	22	32	37	45	22	32	37	45	45	50	50	50	37	50
N	50	8	DP180	31	41	45	53	31	41	45	53	53	58	58	58	45	58
N	35	7	DP181	24	34	39	49	24	34	39	49	49	50	50	50	39	50
N	41	2	DP182	22	32	37	45	22	32	37	45	45	50	50	50	37	50
N	45	13	DP183	24	34	39	49	24	34	39	49	49	50	50	50	39	50
N	33	6	DP184	31	41	45	58	31	41	45	58	58	75	75	75	45	75
N	34	6	DP185	31	41	45	53	31	41	45	53	53	58	58	58	45	58
N	43	4	DP186	31	41	45	58	31	41	45	58	58	75	75	75	45	75
N	29	4	DP187	24	34	39	49	24	34	39	49	49	58	58	58	39	58
N	44	2	DP188	31	41	45	53	31	41	45	53	53	58	58	58	45	58
N	30	15	DP189	35	45	50	58	35	45	50	58	58	75	75	75	50	75
N	38	7	DP190	22	32	37	41	22	32	37	41	41	45	45	45	37	45
N	31	14	DP191	31	41	45	53	31	41	45	53	53	58	58	58	45	58
N	46	7	DP194	22	32	37	43	22	32	37	43	43	50	50	50	37	50
N	30	6	DP195	31	41	45	41	31	41	45	41	41	45	45	45	45	45
N	41	11	DP196	22	32	37	41	22	32	37	41	41	50	50	50	37	50
N	47	8	DP197	22	32	37	41	22	32	37	41	41	45	45	45	37	45
N	50	15	DP200	24	34	39	41	24	34	39	41	41	45	45	45	39	45
N	32	10	DP201	17	27	32	43	17	27	32	43	43	45	45	45	32	37
N	34	13	DP202	35	45	50	58	35	45	50	58	58	75	75	75	50	75
N	33	12	DP203	17	27	32	43	17	27	32	43	43	50	50	50	32	50
N	45	14	DP204	22	32	37	43	22	32	37	43	43	50	50	50	37	50
N	41	12	DP205	17	27	32	43	17	27	32	43	43	50	50	50	32	50
N	34	9	DP206	31	41	45	53	31	41	45	53	53	50	50	50	45	45
N	42	12	DP207	22	32	37	41	22	32	37	41	41	45	45	45	37	45
N	46	13	DP208	22	32	37	41	22	32	37	41	41	45	45	45	37	45
N	50	9	DP210	22	32	37	41	22	32	37	41	41	45	45	45	37	45
N	35	15	DP212	31	41	45	47	31	41	45	47	47	50	50	50	45	50
N	36	3	DP213	31	41	45	58	31	41	45	58	58	75	75	75	45	75
N	31	12	DP214	31	41	45	47	31	41	45	47	47	50	50	50	45	45
N	42	7	DP215	24	34	39	49	24	34	39	49	49	50	50	50	39	45
N	46	5	DP217	22	32	37	41	22	32	37	41	41	45	45	45	37	45
N	35	9	DP218	31	41	45	53	31	41	45	53	53	58	58	58	45	58
N	36	15	DP219	35	45	50	58	35	45	50	58	58	75	75	75	50	75
N	48	13	DP220	22	32	37	41	22	32	37	41	41	45	45	45	37	45
N	36	10	DP221	22	32	37	41	22	32	37	41	41	45	45	45	37	45
N	50	7	DP222	22	32	37	41	22	32	37	41	41	45	45	45	37	45
N	30	8	DP223	31	41	45	47	31	41	45	47	47	50	50	50	45	45
N	41	10	DP224	22	32	37	45	22	32	37	45	45	50	50	50	37	45
N	50	10	DP226	22	32	37	45	22	32	37	45	45	50	50	50	37	50
N	32	2	DP227	31	41	45	53	31	41	45	53	53	58	58	58	45	58
N	31	11	DP228	31	41	45	47	31	41	45	47	47	50	50	50	45	45
N	42	11	DP229	22	32	37	45	22	32	37	45	45	50	50	50	37	50
N	34	10	DP232	22	32	37	43	22	32	37	43	43	50	50	50	37	50
N	45	3	DP233	22	32	37	43	22	32	37	43	43	50	50	50	37	50
N	30	3	DP234	31	41	45	43	31	41	45	43	43	50	50	50	45	50
N	45	9	DP235	22	32	37	41	22	32	37	41	41	45	45	45	37	45
N	46	9	DP236	35	45	50	58	35	45	50	58	58	75	75	75	50	75
N	36	2	DP237	24	34	39	41	24	34	39	41	41	45	45	45	39	45
N	50	5	DP238	22	32	37	41	22	32	37	41	41	45	45	45	37	45
N	36	7	DP239	22	32	37	41	22	32	37	41	41	45	45	45	37	45
N	47	4	DP240	24	34	39	41	24	34	39	41	41	45	45	45	39	45
N	37	5	DP241	24	34	39	49	24	34	39	49	49	50	50	50	39	50
N	44	15	DP243	31	41	45	53	31	41	45	53	53	58	58	58	45	58
N	46	12	DP244	31	41	45	53	31	41	45	53	53	58	58	58	45	58
N	37	11	DP245	35	45	50	53	35	45	50	53	53	58	58	58	50	58
N	31	7	DP246	31	41	45	41	31	41	45	41	41	45	45	45	45	45
N	31	13	DP247	31	41	45	58	31	41	45	58	58	75	75	75	45	75
N	44	6	DP248	24	34	39	49	24	34	39	49	49	58	58	58	39	58
N	32	15	DP249	35	45	50	58	35	45	50	58	58	75	75	75	50	75
N	42	10	DP251	22	32	37	58	22	32	37	58	58	75	75	75	37	75
N	33	13	DP252	22	32	37	53	22	32	37	53	53	58	58	58	37	58
N	49	8	DP253	31	41	45	53	31	41	45	53	53	58	58	58	45	58
N	29	8	DP254	24	34	39	58	24	34	39	58	58	75	75	75	39	75
N	37	3	DP255	31	41	45	58	31	41	45	58	58	75	75	75	45	75
N	49	6	DP256	31	41	45	53	31	41	45	53	53	58	58	58	45	58
N	34	7	DP257	31	41	45	53	31	41	45	53	53	58	58	58	45	58
N	35	11	DP258	31	41	45	58	31	41	45	58	58	75	75	75	45	75
N	42	2	DP259	31	41	45	53	31	41	45	53	53	58	58	58	45	58
N	41	9	DP260	31	41	45	53	31	41	45	53	53	58	58	58	45	58
N	47	10	DP261	31	41	45	58	31	41	45	58	58	75	75	75	45	75
N	48	9	DP262	31	41	45	53	31	41	45	53	53	58	58	58	45	58
N	29	15	DP263	24	34	39	49	24	34	39	49	49	58	58	58	39	58
N	38	6	DP264	31	41	45	53	31	41	45	53	53	58	58	58	45	58
N	48	5	DP265	31	41	45	53	31	41	45	53	53	58	58	58	45	58
N	38	10	DP266	31	41	45	53	31	41	45	53	53	58	58	58	45	58
N	49	9	DP267	31	41	45	58	31	41	45	58	58	75	75	75	45	75
N	42	3	DP268	31	41	45	53	31	41	45	53	53	58	58	58	45	58
N	50	3	DP269	31	41	45	58	31	41	45	58	58	75	75	75	45	75
The most frequent Zadoks growth stage				31	41	45	53	31	41	45	53	53	58	58	58	45	58
