# Supplementary material for: Comparative Aerial and Ground Based High Throughput Phenotyping for the Genetic Dissection of NDVI as a Proxy for Drought Adaptive Traits in Durum Wheat
Source: Front Plant Sci. 2018 Jun 26;9:893. doi: 10.3389/fpls.2018.00893 (PMC6028805; doi:10.3389/fpls.2018.00893)
Supplement: Supplementary file 3 [file Table_3.XLSX]

## Sheet: Foglio1
Title: Comparative Aerial and Ground Based High Throughput Phenotyping for the Genetic Dissection of NDVI as a Proxy for Drought Adaptive Traits in Durum Wheat
Authors: GIUSEPPE EMANUELE CONDORELLI1, MARCO MACCAFERRI1, MARIA NEWCOMB2, PEDRO ANDRADE-SANCHEZ2, JEFFREY W. WHITE3, ANDREW N. FRENCH3, GIUSEPPE SCIARA1, RICK WARD2 AND ROBERTO TUBEROSA1
Affiliations: 1 Department of Agricultural Sciences, University of Bologna, Italy. 2 Maricopa Agricultural Center (MAC), University of Arizona,USA. 3 US Arid-Land Agricultural Research Center, USDA-ARS, Maricopa, AZ, USA
Supplementary Table 3 | Genetic structure of the Durum Panel accessions as determined through model- based clustering in STRUCTURE 2.3.4 software. The subgroup 1 (S1) included eight ancient Italian accessions; subgroup 2 (S2) included sixteen accessions, which mainly included Spanish cultivars from Institute of Agrifood Research and Technology (IRTA) and Moroccan cultivars from National Institute…
STRUCTURE Membership's Coefficients
Accession code	Accession name	Subgroup-1	Subgroup-2	Subgroup-3	Subgroup-4	Subgroup-5	Subgroup-6	Subgroup-7	Subgroup 8
	*founders of germplasm	Native Medit germplasm	ICARDA-dryland-'70-Omrabi	ICARDA/CIMMYT-temperate1-'70-Stojocri	ICARDA/CIMMYT-temperate2 ITALY-'70-Creso	CIMMYT-'70-Karim	ITALY-Valnova	CIMMYT-'80-Altar-Gallareta	US-CANADA Northern Plains/France
DP078	APPULO	0.999	0.000	0.000	0.000	0.000	0.000	0.000	0.000
DP083	CAPEITI*	0.998	0.001	0.000	0.000	0.000	0.000	0.000	0.000
DP112	TRINAKRIA	0.831	0.001	0.166	0.000	0.000	0.001	0.000	0.000
DP113	VALBELICE	0.795	0.002	0.199	0.001	0.001	0.000	0.001	0.001
DP144	HAURANI*	0.654	0.011	0.002	0.000	0.000	0.000	0.008	0.325
DP084	CAPPELLI*	0.639	0.000	0.090	0.150	0.000	0.118	0.001	0.002
DP085	CICCIO	0.561	0.002	0.000	0.000	0.000	0.435	0.000	0.000
DP248	SIMETO*	0.513	0.000	0.000	0.000	0.000	0.486	0.000	0.000
DP058	TOMOUH	0.000	0.999	0.000	0.000	0.000	0.000	0.000	0.000
DP070	OMRABI 3*	0.000	0.999	0.000	0.000	0.000	0.000	0.000	0.000
DP071	OMRABI 5*	0.000	0.999	0.000	0.000	0.000	0.000	0.000	0.000
DP160	MASSARA*	0.000	0.999	0.000	0.000	0.000	0.000	0.000	0.000
DP162	MRB17	0.000	0.999	0.000	0.000	0.000	0.000	0.000	0.000
DP165	OMBIT_1	0.000	0.999	0.000	0.000	0.000	0.000	0.000	0.000
DP187	YOUNES_1	0.000	0.841	0.005	0.000	0.150	0.000	0.003	0.000
DP060	AW12/BIT	0.163	0.835	0.001	0.000	0.000	0.000	0.000	0.000
DP167	OMLAHN_3	0.001	0.670	0.001	0.029	0.115	0.001	0.184	0.000
DP148	ICARDA12	0.126	0.595	0.132	0.001	0.145	0.001	0.000	0.001
DP166	OMGENIL_	0.000	0.549	0.015	0.265	0.165	0.001	0.002	0.001
DP052	ISLY	0.000	0.000	0.998	0.000	0.000	0.000	0.000	0.000
DP102	MESSAPIA	0.000	0.000	0.998	0.000	0.000	0.000	0.000	0.000
DP030	ARTENA	0.000	0.001	0.997	0.000	0.000	0.000	0.000	0.000
DP055	MARZAK	0.000	0.000	0.997	0.000	0.000	0.001	0.000	0.000
DP110	ROQUENO*	0.000	0.002	0.996	0.000	0.000	0.000	0.000	0.001
DP147	SEBOU	0.000	0.003	0.874	0.001	0.001	0.001	0.025	0.096
DP048	1807INRA	0.001	0.000	0.788	0.203	0.007	0.001	0.000	0.001
DP046	1804INRA	0.001	0.000	0.764	0.228	0.006	0.001	0.000	0.001
DP049	1808INRA	0.000	0.002	0.756	0.158	0.003	0.005	0.001	0.075
DP077	APPIO	0.000	0.001	0.659	0.115	0.002	0.219	0.003	0.001
DP149	ICARDA78	0.000	0.001	0.657	0.001	0.003	0.001	0.095	0.242
DP039	DURCAL	0.000	0.032	0.634	0.002	0.295	0.000	0.031	0.006
DP074	STOJOCRI*	0.000	0.001	0.631	0.175	0.013	0.162	0.017	0.001
DP034	BOLIDO	0.010	0.054	0.539	0.003	0.310	0.064	0.004	0.016
DP176	QUADALETE*	0.003	0.020	0.507	0.461	0.006	0.001	0.001	0.001
DP111	SVEVO*	0.014	0.002	0.503	0.017	0.342	0.021	0.079	0.021
DP089	CRESO*	0.001	0.000	0.001	0.952	0.000	0.046	0.000	0.000
DP171	OTB_6*	0.000	0.000	0.000	0.952	0.046	0.000	0.000	0.000
DP173	OUASLAHN	0.000	0.016	0.000	0.825	0.001	0.157	0.000	0.000
DP143	ADYT 02	0.000	0.002	0.022	0.812	0.160	0.000	0.002	0.003
DP063	CHACAN	0.000	0.001	0.005	0.765	0.076	0.018	0.135	0.000
DP075	ZEINA 1*	0.000	0.000	0.001	0.729	0.001	0.176	0.092	0.000
DP172	OUASERL*	0.000	0.275	0.001	0.719	0.003	0.002	0.001	0.000
DP152	GR/BOY	0.000	0.000	0.001	0.704	0.003	0.183	0.108	0.000
DP139	GEROMTEL	0.004	0.050	0.003	0.674	0.133	0.003	0.116	0.017
DP068	MOULSABI	0.006	0.001	0.096	0.641	0.219	0.000	0.001	0.036
DP185	TUNSYR_1	0.000	0.000	0.001	0.616	0.104	0.216	0.060	0.002
DP061	BIC/3/CH	0.000	0.000	0.013	0.588	0.396	0.000	0.000	0.001
DP108	PRODURA	0.005	0.020	0.365	0.575	0.013	0.004	0.001	0.016
DP129	BCRCH_1	0.000	0.000	0.034	0.560	0.403	0.000	0.000	0.002
DP127	RADIOSO	0.333	0.000	0.107	0.556	0.000	0.002	0.000	0.001
DP137	DERAA*	0.000	0.001	0.242	0.550	0.003	0.000	0.003	0.200
DP087	COLOSSEO	0.259	0.000	0.114	0.546	0.000	0.049	0.002	0.029
DP186	WADALMEZ	0.000	0.000	0.003	0.537	0.455	0.001	0.003	0.001
DP073	SEBAH*	0.002	0.027	0.419	0.526	0.007	0.018	0.001	0.001
DP175	QUABRACH	0.000	0.044	0.036	0.516	0.285	0.003	0.113	0.002
DP163	MURLAGOS	0.000	0.000	0.283	0.514	0.144	0.001	0.057	0.001
DP146	ICARDA12	0.162	0.006	0.136	0.512	0.041	0.005	0.108	0.030
DP051	ANOUAR	0.000	0.000	0.000	0.000	0.999	0.000	0.000	0.000
DP056	OURGH	0.000	0.000	0.000	0.000	0.999	0.000	0.000	0.000
DP059	YASMINE	0.000	0.000	0.000	0.000	0.999	0.000	0.000	0.000
DP064	KARIM*	0.000	0.000	0.000	0.000	0.999	0.000	0.000	0.000
DP266	EUDO//CH	0.000	0.000	0.000	0.000	0.999	0.000	0.000	0.000
DP183	TENSIFT_	0.009	0.034	0.019	0.255	0.632	0.036	0.001	0.015
DP037	BORLI	0.000	0.001	0.001	0.094	0.622	0.001	0.281	0.000
DP082	BRONTE	0.141	0.000	0.001	0.174	0.622	0.061	0.000	0.000
DP177	RAZZAK	0.000	0.122	0.159	0.028	0.600	0.000	0.026	0.065
DP130	BICRE*	0.000	0.000	0.000	0.408	0.591	0.000	0.000	0.000
DP119	AINZEN_1	0.000	0.000	0.001	0.407	0.589	0.000	0.002	0.001
DP135	CHABHA 8	0.000	0.001	0.117	0.217	0.576	0.002	0.086	0.001
DP005	MERIDIANO	0.061	0.054	0.034	0.000	0.570	0.233	0.047	0.001
DP047	1805INRA	0.095	0.129	0.138	0.085	0.552	0.000	0.001	0.000
DP156	LAHN*	0.017	0.001	0.065	0.129	0.530	0.001	0.258	0.001
DP254	SOMAT_4/	0.000	0.001	0.203	0.197	0.518	0.011	0.005	0.064
DP117	WEST BRED	0.082	0.005	0.011	0.104	0.512	0.045	0.012	0.230
DP132	BIGOST_1	0.001	0.013	0.262	0.203	0.512	0.000	0.001	0.009
DP114	VALNOVA*	0.000	0.000	0.000	0.000	0.000	0.999	0.000	0.000
DP076	ANTON	0.000	0.000	0.013	0.001	0.004	0.834	0.062	0.085
DP009	QUADRATO	0.000	0.001	0.314	0.001	0.001	0.683	0.001	0.000
DP001	BRADANO	0.191	0.001	0.001	0.001	0.000	0.658	0.002	0.147
DP115	VARANO	0.109	0.002	0.001	0.230	0.000	0.657	0.000	0.000
DP002	CANNIZZO	0.345	0.000	0.000	0.000	0.000	0.654	0.000	0.000
DP006	MONGIBELLO	0.342	0.001	0.003	0.000	0.000	0.653	0.000	0.000
DP003	CLAUDIO	0.000	0.000	0.001	0.000	0.001	0.648	0.001	0.347
DP105	OFANTO*	0.359	0.000	0.000	0.000	0.000	0.640	0.000	0.000
DP010	TORREBIANCA	0.000	0.000	0.378	0.001	0.001	0.620	0.000	0.000
DP008	PIETRAFITTA	0.000	0.000	0.000	0.000	0.398	0.601	0.000	0.000
DP197	DURIAC	0.070	0.012	0.004	0.027	0.003	0.531	0.004	0.349
DP107	PLINIO	0.001	0.000	0.001	0.481	0.000	0.516	0.000	0.000
DP014	CIMMYT47	0.000	0.000	0.000	0.000	0.000	0.000	0.999	0.000
DP015	CIMMYT52	0.000	0.000	0.000	0.000	0.000	0.000	0.999	0.000
DP041	GALLARETA*	0.000	0.000	0.000	0.000	0.000	0.000	0.999	0.000
DP024	CIMMYT22	0.000	0.000	0.046	0.002	0.000	0.000	0.950	0.001
DP026	CIMMYT26	0.000	0.001	0.069	0.000	0.001	0.001	0.928	0.000
DP025	CIMMYT24	0.000	0.000	0.084	0.000	0.001	0.000	0.914	0.000
DP011	CIMMYT23	0.000	0.035	0.042	0.001	0.001	0.000	0.901	0.019
DP258	HESSIAN_	0.000	0.001	0.077	0.002	0.038	0.001	0.879	0.002
DP017	CIMMYT73	0.000	0.000	0.000	0.000	0.207	0.000	0.792	0.000
DP023	CIMMYT19	0.000	0.000	0.220	0.001	0.002	0.000	0.776	0.002
DP019	CIMMYT10	0.000	0.000	0.075	0.001	0.147	0.000	0.773	0.004
DP036	BOMBASI	0.000	0.000	0.000	0.000	0.234	0.000	0.765	0.000
DP021	CIMMYT13	0.000	0.000	0.000	0.000	0.256	0.000	0.743	0.000
DP045	SULA	0.000	0.000	0.000	0.000	0.256	0.000	0.743	0.000
DP020	CIMMYT10	0.000	0.000	0.001	0.038	0.221	0.000	0.738	0.001
DP022	CIMMYT17	0.000	0.000	0.203	0.001	0.057	0.000	0.738	0.000
DP080	ARCOBALENO*	0.000	0.000	0.000	0.000	0.269	0.001	0.729	0.000
DP016	CIMMYT67	0.000	0.000	0.000	0.000	0.284	0.000	0.715	0.000
DP253	STOT//AL	0.001	0.004	0.158	0.002	0.166	0.001	0.668	0.001
DP255	CHEN_1/T	0.000	0.005	0.122	0.036	0.177	0.000	0.659	0.001
DP042	ILLORA	0.000	0.021	0.133	0.004	0.001	0.183	0.657	0.000
DP043	JABATO*	0.000	0.019	0.125	0.007	0.001	0.204	0.644	0.000
DP054	MARJANA	0.000	0.000	0.000	0.000	0.391	0.000	0.608	0.000
DP257	1A.1D 5+	0.038	0.007	0.159	0.002	0.109	0.000	0.601	0.083
DP262	GEDIZ/FG	0.000	0.053	0.200	0.000	0.148	0.000	0.597	0.001
DP018	CIMMYT78	0.000	0.000	0.001	0.000	0.405	0.002	0.591	0.000
DP031	ASTIGI	0.000	0.000	0.390	0.000	0.085	0.000	0.512	0.011
DP234	RUGBY	0.000	0.000	0.000	0.000	0.000	0.000	0.000	0.999
DP235	LAKOTA	0.000	0.000	0.000	0.000	0.000	0.000	0.000	0.999
DP239	VIC*	0.000	0.000	0.000	0.000	0.000	0.000	0.000	0.999
DP217	AC_MORSE	0.000	0.001	0.000	0.000	0.000	0.000	0.000	0.998
DP226	BEN	0.000	0.000	0.000	0.000	0.001	0.000	0.000	0.998
DP232	MUNICH	0.000	0.000	0.000	0.000	0.000	0.000	0.000	0.998
DP224	SCEPTRE	0.000	0.001	0.001	0.000	0.001	0.000	0.003	0.994
DP233	RENVILLE	0.000	0.000	0.002	0.001	0.002	0.001	0.001	0.992
DP238	EDMORE*	0.000	0.000	0.001	0.001	0.000	0.018	0.000	0.979
DP220	HERCULES	0.001	0.001	0.019	0.000	0.000	0.001	0.001	0.977
DP223	PLENTY*	0.000	0.002	0.025	0.004	0.000	0.004	0.000	0.963
DP222	MEDORA	0.000	0.002	0.000	0.000	0.000	0.000	0.039	0.958
DP228	PLAZA	0.000	0.000	0.002	0.001	0.037	0.000	0.004	0.956
DP206	NEODUR*	0.000	0.000	0.002	0.001	0.040	0.004	0.002	0.951
DP221	KYLE*	0.000	0.001	0.048	0.000	0.002	0.000	0.004	0.944
DP196	BRINDUR	0.000	0.000	0.056	0.006	0.001	0.001	0.000	0.935
DP203	AUROC	0.001	0.002	0.002	0.001	0.044	0.015	0.000	0.935
DP236	LANGDON*	0.000	0.004	0.068	0.000	0.000	0.000	0.001	0.926
DP237	WASKANA	0.000	0.001	0.077	0.000	0.000	0.000	0.000	0.921
DP229	LLOYD	0.000	0.001	0.001	0.000	0.095	0.002	0.001	0.900
DP227	BELZER	0.047	0.000	0.036	0.001	0.000	0.018	0.001	0.897
DP215	AC_AVONLEA	0.003	0.003	0.117	0.010	0.000	0.002	0.003	0.862
DP218	AC_NAVIGATOR	0.000	0.001	0.003	0.000	0.000	0.154	0.005	0.835
DP202	TETRADUR	0.047	0.002	0.016	0.062	0.067	0.002	0.040	0.764
DP219	AC_PATHFINDER	0.033	0.002	0.037	0.001	0.000	0.150	0.014	0.764
DP086	COLORADO	0.000	0.000	0.001	0.001	0.001	0.246	0.000	0.751
DP240	MINDUM	0.003	0.000	0.250	0.001	0.000	0.034	0.000	0.711
DP214	TOPDUR	0.115	0.163	0.006	0.001	0.010	0.018	0.001	0.687
DP116	WEST BRED TURBO	0.000	0.000	0.002	0.000	0.001	0.316	0.001	0.680
DP244	KAMILAROI	0.145	0.029	0.140	0.001	0.012	0.001	0.000	0.672
DP204	EXELDUR	0.169	0.002	0.032	0.001	0.009	0.120	0.012	0.656
DP181	SHABHA	0.234	0.001	0.093	0.000	0.000	0.001	0.019	0.651
DP201	PRIMADUR	0.222	0.000	0.120	0.003	0.003	0.002	0.001	0.648
DP213	SEMPERDUR	0.141	0.099	0.004	0.001	0.068	0.076	0.001	0.611
DP212	HELIDUR	0.184	0.004	0.005	0.002	0.057	0.142	0.000	0.605
DP200	ORJAUNE	0.227	0.000	0.004	0.044	0.001	0.108	0.014	0.602
DP207	ASTRODUR	0.166	0.070	0.001	0.001	0.002	0.160	0.003	0.597
DP208	EXTRADUR	0.232	0.005	0.002	0.000	0.001	0.163	0.001	0.596
DP189	KOFA	0.000	0.015	0.003	0.012	0.008	0.395	0.001	0.566
DP195	ARSTAR	0.012	0.000	0.001	0.002	0.000	0.455	0.000	0.530
Admixed accessions (Q membership's coefficients < 0.5)
DP004	LESINA	0.316	0.007	0.003	0.255	0.003	0.415	0.000	0.000
DP007	NORBA	0.006	0.104	0.080	0.193	0.042	0.133	0.381	0.060
DP012	CIMMYT36	0.152	0.006	0.232	0.039	0.150	0.017	0.002	0.400
DP013	CIMMYT41	0.002	0.018	0.410	0.082	0.277	0.001	0.073	0.138
DP027	CIMMYT26	0.000	0.002	0.174	0.134	0.243	0.001	0.446	0.000
DP028	ALDEANO	0.190	0.000	0.378	0.001	0.119	0.002	0.001	0.309
DP029	ARIESOL	0.000	0.007	0.469	0.002	0.004	0.002	0.049	0.467
DP032	BOABDIL	0.000	0.021	0.466	0.001	0.361	0.001	0.148	0.003
DP033	BOLENGA	0.106	0.006	0.222	0.212	0.040	0.100	0.001	0.312
DP035	BOLO	0.003	0.001	0.222	0.127	0.037	0.308	0.301	0.000
DP038	CANYON	0.000	0.002	0.296	0.001	0.483	0.031	0.045	0.142
DP040	DUROI	0.015	0.002	0.455	0.002	0.431	0.000	0.035	0.060
DP044	SENADUR	0.000	0.002	0.186	0.002	0.010	0.321	0.120	0.359
DP050	1809INRA	0.165	0.001	0.466	0.031	0.167	0.063	0.105	0.002
DP053	JAWHAR	0.001	0.001	0.001	0.159	0.472	0.000	0.364	0.001
DP057	TAREK	0.000	0.061	0.147	0.374	0.189	0.000	0.081	0.146
DP062	CHABA/DE	0.000	0.001	0.145	0.395	0.376	0.000	0.002	0.081
DP065	H.MOUL(M	0.065	0.019	0.307	0.328	0.272	0.004	0.004	0.001
DP066	KRS/HAUC	0.000	0.026	0.335	0.297	0.208	0.001	0.005	0.127
DP067	LAGOST 3	0.048	0.001	0.295	0.001	0.301	0.113	0.238	0.003
DP069	OMBAR	0.000	0.354	0.001	0.267	0.292	0.000	0.080	0.005
DP072	QUAD//ER	0.000	0.211	0.204	0.150	0.365	0.000	0.069	0.000
DP079	ARCANGELO	0.460	0.000	0.001	0.445	0.000	0.093	0.000	0.000
DP081	BRAVADUR	0.001	0.001	0.091	0.002	0.005	0.379	0.025	0.497
DP088	CORTEZ	0.109	0.008	0.279	0.007	0.269	0.171	0.004	0.153
DP090	DON PEDRO	0.032	0.003	0.243	0.134	0.466	0.057	0.065	0.001
DP100	KRONOS	0.000	0.000	0.012	0.001	0.200	0.424	0.045	0.318
DP101	LIRA B 4	0.184	0.054	0.052	0.313	0.001	0.214	0.001	0.182
DP103	MEXICALI	0.000	0.000	0.002	0.000	0.000	0.456	0.306	0.235
DP104	MOHAWK	0.033	0.001	0.003	0.161	0.254	0.200	0.001	0.347
DP106	PLATANI	0.458	0.125	0.002	0.001	0.000	0.405	0.009	0.001
DP109	REVA	0.000	0.013	0.191	0.087	0.215	0.153	0.002	0.339
DP118	AGHRASS_	0.000	0.000	0.002	0.459	0.497	0.000	0.042	0.000
DP120	ANGRE	0.002	0.004	0.168	0.284	0.001	0.192	0.111	0.239
DP121	AMEDAKUL	0.000	0.000	0.106	0.464	0.425	0.000	0.003	0.000
DP122	AMMAR_1	0.000	0.001	0.133	0.336	0.376	0.025	0.128	0.001
DP123	ARISLAHN	0.051	0.001	0.032	0.398	0.309	0.089	0.061	0.059
DP124	ATLAST_1	0.050	0.001	0.113	0.468	0.265	0.004	0.055	0.043
DP125	AUS_1	0.000	0.000	0.222	0.418	0.350	0.006	0.002	0.001
DP126	AWALI_1	0.000	0.001	0.346	0.236	0.184	0.155	0.078	0.001
DP128	AZEGHAR_	0.001	0.248	0.284	0.250	0.132	0.014	0.070	0.000
DP131	BICREDER	0.063	0.003	0.272	0.273	0.296	0.001	0.031	0.061
DP133	BLK2	0.000	0.000	0.357	0.080	0.374	0.001	0.001	0.187
DP134	BRACHOUA	0.001	0.000	0.001	0.294	0.437	0.066	0.108	0.093
DP136	CHAM_1	0.000	0.002	0.370	0.381	0.007	0.000	0.029	0.210
DP138	FURAT_1	0.004	0.021	0.499	0.470	0.005	0.001	0.001	0.001
DP140	GEZIRA 1	0.299	0.001	0.153	0.052	0.001	0.369	0.002	0.122
DP141	GIDARA_2	0.000	0.439	0.373	0.131	0.001	0.009	0.046	0.001
DP142	GUEROU_1	0.000	0.000	0.069	0.475	0.379	0.000	0.034	0.042
DP145	HEIDER	0.000	0.012	0.435	0.480	0.007	0.000	0.064	0.001
DP150	JORDAN	0.172	0.001	0.145	0.352	0.160	0.168	0.001	0.001
DP151	KABIR1	0.264	0.004	0.002	0.326	0.353	0.002	0.001	0.048
DP153	KHABUR_1	0.000	0.000	0.161	0.414	0.363	0.001	0.060	0.001
DP154	KRF	0.000	0.000	0.290	0.189	0.009	0.296	0.156	0.060
DP155	LAGONIL_	0.001	0.014	0.069	0.415	0.260	0.100	0.142	0.001
DP157	LOUKOS_1	0.000	0.001	0.028	0.418	0.353	0.000	0.198	0.000
DP158	MAAMOURI	0.000	0.001	0.200	0.326	0.344	0.001	0.128	0.000
DP159	MARSYR_1	0.001	0.115	0.141	0.381	0.360	0.001	0.001	0.001
DP161	MIKI_1	0.000	0.001	0.359	0.288	0.346	0.005	0.001	0.000
DP164	NILE	0.000	0.016	0.278	0.250	0.402	0.000	0.001	0.053
DP168	OMRUF_2	0.000	0.018	0.001	0.374	0.412	0.000	0.194	0.001
DP169	OMSNIMA_	0.086	0.485	0.191	0.006	0.231	0.001	0.000	0.001
DP170	ORT_1	0.000	0.005	0.146	0.167	0.071	0.099	0.402	0.110
DP174	OUASLOUK	0.000	0.085	0.002	0.446	0.444	0.001	0.002	0.020
DP178	SAADA3/D	0.200	0.001	0.180	0.259	0.006	0.070	0.159	0.125
DP179	SAJUR	0.000	0.001	0.175	0.231	0.097	0.099	0.308	0.089
DP180	SEBATEL_	0.022	0.130	0.273	0.378	0.093	0.001	0.100	0.005
DP182	TELSET_5	0.311	0.365	0.164	0.008	0.027	0.001	0.032	0.092
DP184	TERBOL97	0.007	0.062	0.041	0.263	0.434	0.001	0.192	0.001
DP188	YOUSEF_1	0.028	0.001	0.240	0.332	0.351	0.001	0.044	0.003
DP190	ACALOU	0.069	0.001	0.229	0.353	0.096	0.186	0.002	0.065
DP191	Agridur	0.000	0.000	0.001	0.232	0.231	0.022	0.025	0.488
DP194	Ardente	0.362	0.051	0.275	0.145	0.002	0.001	0.046	0.118
DP205	Nefer	0.108	0.004	0.317	0.078	0.038	0.076	0.117	0.263
DP210	Grandur	0.279	0.000	0.118	0.005	0.002	0.169	0.001	0.426
DP241	Tacna	0.000	0.000	0.006	0.001	0.078	0.481	0.071	0.362
DP243	Yallaroi	0.242	0.077	0.332	0.109	0.074	0.002	0.007	0.157
DP245	Wollaroi	0.139	0.033	0.329	0.050	0.138	0.001	0.001	0.311
DP249	Levante	0.234	0.000	0.002	0.280	0.001	0.013	0.000	0.470
DP251	1A.1D 5+	0.001	0.002	0.196	0.113	0.348	0.034	0.300	0.007
DP252	SOOTY_9/	0.000	0.000	0.323	0.000	0.204	0.000	0.470	0.001
DP256	MALMUK_1	0.023	0.006	0.173	0.030	0.318	0.001	0.449	0.001
DP259	AJAIA_12	0.001	0.000	0.260	0.002	0.345	0.004	0.372	0.016
DP260	USDA595/	0.003	0.001	0.254	0.001	0.443	0.005	0.292	0.001
DP261	CNDO/PRI	0.000	0.001	0.214	0.053	0.426	0.003	0.285	0.018
DP263	VANRRIKS	0.002	0.089	0.316	0.041	0.273	0.004	0.276	0.001
DP264	RANCO//C	0.000	0.001	0.159	0.107	0.405	0.027	0.300	0.000
DP265	PLATA_10	0.001	0.000	0.262	0.002	0.327	0.002	0.390	0.015
DP267	ROLA_5/3	0.000	0.001	0.405	0.091	0.151	0.000	0.350	0.001
DP268	ARMENT//	0.000	0.019	0.216	0.101	0.439	0.001	0.136	0.087
DP269	SOMAT_3/	0.006	0.000	0.223	0.187	0.221	0.015	0.346	0.001
