# Supplementary material for: Comparative Aerial and Ground Based High Throughput Phenotyping for the Genetic Dissection of NDVI as a Proxy for Drought Adaptive Traits in Durum Wheat
Source: Front Plant Sci. 2018 Jun 26;9:893. doi: 10.3389/fpls.2018.00893 (PMC6028805; doi:10.3389/fpls.2018.00893)
Supplement: Supplementary file 5 [file Table_5.XLSX]

## Sheet: Foglio1
Title: Comparative Aerial and Ground Based High Throughput Phenotyping for the Genetic Dissection of NDVI as a Proxy for Drought Adaptive Traits in Durum Wheat
Authors: GIUSEPPE EMANUELE CONDORELLI1, MARCO MACCAFERRI1, MARIA NEWCOMB2, PEDRO ANDRADE-SANCHEZ2, JEFFREY W. FRENCH3, ANDREW N. WHITE3, GIUSEPPE SCIARA1, RICK WARD2 AND ROBERTO TUBEROSA1.
Affiliations: 1 Department of Agricultural Sciences, University of Bologna, Italy. 2 Maricopa Agricultural Center (MAC), University of Arizona,USA. 3 US Arid-Land Agricultural Research Center, USDA-ARS, Maricopa, AZ, USA
Supplementary Table 5 | Multiple linear regression (R2) estimation of the impact of genetic population structure on the phenotypic traits related to NDVI, dry biomass, leaf chlorophyll content (SPAD) and leaf rolling.
Trait	DAP	Multiple R2
NDVI-UAV-Sequoia	55	0.021
	77	0.047
	83	0.077
	91	0.107
NDVI-UAV-RedEdge	91	0.096
	98	0.112
NDVI-tractor-GreenSeeker	58	0.077
	76	0.057
	84	0.056
	94	0.094
dry biomass	105	0.083
SPAD	101	0.171
leaf rolling	99	0.093
