# Supplementary material for: Comparative Aerial and Ground Based High Throughput Phenotyping for the Genetic Dissection of NDVI as a Proxy for Drought Adaptive Traits in Durum Wheat
Source: Front Plant Sci. 2018 Jun 26;9:893. doi: 10.3389/fpls.2018.00893 (PMC6028805; doi:10.3389/fpls.2018.00893)
Supplement: Supplementary file 6 [file Table_6.XLSX]

## Sheet: NDVI_UAV_SEQUOIA
Title: Comparative Aerial and Ground Based High Throughput Phenotyping for the Genetic Dissection of NDVI as a Proxy for Drought adaptive Traits in Durum Wheat
Authors: GIUSEPPE EMANUELE CONDORELLI1, MARCO MACCAFERRI1, MARIA NEWCOMB2, PEDRO ANDRADE-SANCHEZ2, JEFFREY W. WHITE3, ANDREW N. FRENCH3, GIUSEPPE SCIARA1, RICK WARD2 AND ROBERTO TUBEROSA1
Affiliations: 1 Department of Agricultural Sciences, University of Bologna, Italy. 2 Maricopa Agricultural Center (MAC), University of Arizona,USA. 3 US Arid-Land Agricultural Research Center, USDA-ARS, Maricopa, AZ, USA
Supplementary Table 6 | List of QTLs and Global R2 of the multiple QTL model for NDVI from UAV-Sequoia in four different days after planting (DAP). The highlighted rows (grey background) indicate the NDVI QTLs in common with tractor-Greenseeker. The confidence interval of ±3.0 cM based on map positions of QTL tag-SNPs was used to define each QTL region. Allele effect: a = E-03; b = E-04.
Trait	Method	DAP	Marker	Chr.	Flanking markers	Position (cM)	Significance Interval left (cM)	Significance Interval right (cM)	Alleles	Effect	-log(p-value)	R2 (%)
			IWB47560	2B	IWB21633-IWB7407	5.9	2.9	8.9	C/T	16a	2.4	3.41
			IWB48069	3B	IWB48069-IWB18340	194	191	197	C/T	69a	4.83	4.20
			IWB60692	4A	IWB36777-IWB73720	168.6	165.6	171.6	A/G	40b	3.14	4.73
NDVI	UAV-Sequoia	55	IWB70795	4B	IWA3317-IWB73063	7.95	4.95	10.95	A/G	9.0b	4.89	8.01
			IWB70406	5A	IWA2548-IWB70406	48.8	45.8	51.8	A/C	19a	3.35	5.11
			IWA4437	7A	IWB12419-IWB50567	183.2	180.2	186.2	A/G	-90b	2.34	3.30
			IWB9899	7B	IWB74324-IWB7643	132	129	135	C/T	31a	3.05	4.56
			Global R2 of the multiple QTL model									45.00
			IWB47560	2B	IWB21633-IWB7407	7.95	4.95	10.95	C/T	20a	2.54	4.53
			IWB60692	4A	IWB36777-IWB73720	168.6	165.6	171.6	A/G	-73.8	3.03	6.59
			IWB70795	4B	IWA3317-IWB73063	2.8	-0.2	5.8	A/G	-62.1	4.15	5.02
NDVI	UAV-Sequoia	77	IWA7311	4B	IWA2125-IWB69708	16	13	19	C/T	-1.89	3.3	5.19
			IWB35384	6B	IWB14556-IWB11021	67.8	64.8	70.8	A/G	-127	3.39	4.47
			IWB28063	7A	IWB45289-IWB71633	136.9	133.9	139.9	A/G	12a	3.26	4.90
			IWB9899	7B	IWB74324-IWB7643	132	129	135	C/T	26a	3.45	5.29
			Global R2 of the multiple QTL model									24.16
			IWB72019	1A	IWA164-IWB72019	59.7	56.7	62.7	A/G	14a	3.31	4.90
			IWB12157	1B	IWB11118-IWA406	5.5	2.5	8.5	A/G	42a	3.19	4.67
			IWA6917	1B	IWB12819-IWB7684	63.3	60.3	66.3	A/G	-146	3.92	5.99
			IWB47560	2B	IWB21633-IWB7407	5.9	2.9	8.9	C/T	21a	3.27	4.82
			wPt-2929	2B	IWB21324-wPt-2502	170.6	167.6	173.6	A/T	90b	3.57	5.35
			IWA5039	3A	IWA5039-IWB37891	64.3	61.3	67.3	C/T	16a	3.34	4.95
			IWB6062	3B	IWB64431-wPt-7984	2.4	-0.6	5.4	A/G	28a	3.28	4.84
			IWB64404	3B	IWB12963-IWB72015	22.3	19.3	25.3	A/G	18a	3.54	5.29
NDVI	UAV-Sequoia	83	wPt-3449	4A	IWB1056-wPt-9418	161.7	158.7	164.7	A/T	90b	2.24	3.03
			IWB60692	4A	IWB36777-IWB73720	168.6	165.6	171.6	A/G	-116	3.59	5.38
			IWA7311	4B	IWA2125-IWB69708	16	13	19	C/T	-5.5	3.08	4.48
			IWB59038	5B	IWB66990-IWB71914	48.9	45.9	51.9	A/G	-266	3.23	4.75
			IWA1233	6B	IWB72761-IWB9630	153.1	150.1	156.1	A/C	27a	3.24	3.14
			IWB13292	7A	IWA1456-IWA4277	113.6	110.6	116.6	A/G	-179	3.52	5.27
			IWB58341	7A	IWB11124-IWB71703	124.1	121.1	127.1	A/G	-154	4.57	7.18
			IWB28063	7A	IWB45289-IWB71633	135.9	132.9	138.9	A/G	20a	3.38	5.02
			IWA4437	7A	IWB12419-IWB50567	181.8	178.8	184.8	A/G	-161	3.01	4.37
			Global R2 of the multiple QTL model									59.46
			IWB72019	1A	IWA164-IWB72019	59.7	56.7	62.7	A/G	60b	3.44	4.60
			IWA6917	1B	IWB74025-IWB7684	58.5	55.5	61.5	A/G	-59.3	4.90	6.99
			IWB34575	2A	IWB54033-IWB47898	46.6	43.6	49.6	A/G	90b	4.43	7.21
			IWB8175	2A	IWB8175-IWB69353	107	104	110	A/G	90b	4.23	5.53
			IWB47560	2B	IWB21633-IWB7407	5.9	2.9	8.9	C/T	10a	3.93	5.38
			IWB8435	3B	IWA3983-IWB63011	44.6	41.6	47.6	C/T	50b	3.92	5.37
			wPt-3449	4A	IWB1056-wPt-9418	161.5	158.5	164.5	A/T	50b	3.02	3.94
			IWB60692	4A	IWB36777-IWB73720	167.6	164.6	170.6	A/G	-67.6	3.91	5.35
			IWB70795	4B	IWA3317-IWB73063	2.8	0	5.8	A/G	-85.4	3.50	4.72
			IWA7311	4B	IWA2125-IWB69708	20.1	17.1	23.1	C/T	-58.8	3.56	4.79
NDVI	UAV-Sequoia	91	IWB72120	4B	IWB39351-IWB72511	92.9	89.9	95.9	C/T	-101	4.29	5.98
			IWA3583	5A	IWB360-IWB68679	112.1	109.1	115.1	A/G	10a	3.21	4.23
			IWB73979	5B	IWB9179-wPt-0819	14.7	11.7	17.7	C/T	-895	4.24	5.89
			wPt-0498	5B	IWB69162-wPt-8054	109	106	112	A/T	-78.8	3.91	5.35
			IWB42262	6A	IWB40509-IWB73986	93.4	90.4	96.4	A/G	-44.9	2.05	2.45
			IWB33728	6A	IWA5768-IWB8764	127	124	130	A/C	60b	3.03	3.94
			IWB46951	6B	IWA1263-IWB14228	98.4	95.4	101.4	C/T	-98.2	4.39	6.13
			IWB45581	6B	IWB68750-IWB9630	155.1	152.1	158.1	A/G	-96	3.44	4.59
			IWB44791	7A	IWB34476-IWB70172	59.8	56.8	62.8	A/C	-43.6	2.16	2.61
			IWB58341	7A	IWA2752-IWB59304	131.6	128.6	134.6	A/G	-74.9	4.53	4.32
			IWB28063	7A	IWA4437-IWB50567	181.8	178.8	184.8	A/G	10a	4.66	5.73
			IWB71729	7B	IWA1220-wPt-8283	30.2	27.2	33.2	C/T	70b	3.82	5.20
			IWB73292	7B	IWA3507-IWB73292	44.3	41.3	47.3	A/G	60b	3.37	4.49
			IWA7589	7B	IWB11047-IWB74067	54.6	51.6	57.6	C/T	10a	3.17	4.16
			Global R2 of the multiple QTL model									89.60
