# Supplementary material for: Comparative Aerial and Ground Based High Throughput Phenotyping for the Genetic Dissection of NDVI as a Proxy for Drought Adaptive Traits in Durum Wheat
Source: Front Plant Sci. 2018 Jun 26;9:893. doi: 10.3389/fpls.2018.00893 (PMC6028805; doi:10.3389/fpls.2018.00893)
Supplement: Supplementary file 7 [file Table_7.XLSX]

## Sheet: NDVI_TRACTOR
Title: Comparative Aerial and Ground Based High Throughput Phenotyping for the Genetic Dissection of NDVI as a Proxy for Drought adaptive Traits in Durum Wheat
Authors: GIUSEPPE EMANUELE CONDORELLI1, MARCO MACCAFERRI1, MARIA NEWCOMB2, PEDRO ANDRADE-SANCHEZ2, JEFFREY W. WHITE3, ANDREW N. FRENCH3, GIUSEPPE SCIARA1, RICK WARD2 AND ROBERTO TUBEROSA1
Affiliations: 1 Department of Agricultural Sciences, University of Bologna, Italy. 2 Maricopa Agricultural Center (MAC), University of Arizona,USA. 3 US Arid-Land Agricultural Research Center, USDA-ARS, Maricopa, AZ, USA
Supplementary Table 7 | List of QTLs and Global R2 of multiple QTL model for NDVI from tractor-GreenSeeker on different days after planting (DAP). The highlighted rows (grey background) indicate the NDVI QTLs in common with UAV-Sequoia. The confidence interval of ±3.0 cM based on map positions of QTL tag-SNPs was used to define each QTL region. Allele effect: a = E-03; b = E-04
Trait	Method	DAP	Marker	Chr.	Flanking markers	Position (cM)	Significance Interval left (cM)	Significance Interval right (cM)	Alleles	Effect	-log(p-value)	R2 (%)
			IWB47560	2B	IWB21633-IWB7407	5.9	2.9	8.9	C/T	50b	3.69	5.35
			wPt-3378	2B	IWA5093-IWB31342	185.7	182.7	188.7	A/T	11a	3.40	5.01
NDVI	Tractor-GreenSeeker	58	IWB22805	3B	IWA2147-IWB59372	204.5	201.5	207.5	A/G	18a	3.00	4.6
			IWB14582	5A	IWB14582-IWB57148	85.6	82.6	88.6	A/G	30a	3.21	6.72
			IWA8393	7A	IWB70291-IWB72805	183.2	180.2	186.2	C/T	38a	4.11	6.91
			Global R2 of multiple QTL model									15.40
			IWB47560	2B	IWB21633-IWB7407	5.9	2.9	8.9	C/T	22b	4.45	2.69
NDVI	Tractor-GreenSeeker	76	IWB60692	4A	IWB36777-IWB73720	168.6	165.6	171.6	A/G	-20b	2.04	6.08
			IWB55598	4B	IWA506-IWB55598	7.95	4.95	10.95	A/G	-45a	3.99	5.25
			IWA7288	6A	IWB34573-IWA6999	5.1	2.1	8.1	C/T	35a	3.52	3.33
			Global R2 of multiple QTL model									15.10
			IWB72019	1A	IWB28355-IWB72019	59.7	56.7	62.7	A/G	10a	2.44	4.74
			IWA8557	1B	IWA8557-IWB73942	25.4	22.4	28.4	A/G	29a	3.26	6.56
			IWB47560	2B	IWB21633-IWB7407	5.9	2.9	8.9	C/T	19a	4.29	5.24
			IWB5274	2B	IWA1981-IWB23783	90.8	87.8	93.8	A/G	-16a	3.55	4.77
			IWB70242	2B	IWB70131-IWB73040	124.9	121.9	127.9	C/T	11a	3.28	4.66
			wPt-2929	2B	IWB21324-wPt-2502	170.6	167.6	173.6	A/T	80b	3.21	2.64
NDVI	Tractor-GreenSeeker	84	IWA5039	3A	IWA5039-IWB37891	64.3	61.3	67.3	C/T	70b	2.03	2.91
			IWB64404	3B	IWB12963-IWB72015	22.3	19.3	25.3	A/G	70b	2.19	4.72
			IWB24050	3B	IWA6551-IWB8129	147.2	144.2	150.2	A/C	13a	3.25	4.86
			wPt-3449	4A	IWB1056-wPt-9418	161.7	158.7	164.7	A/T	50b	3.33	4.6
			IWB60692	4A	IWB36777-IWB73720	168.6	165.6	171.6	A/G	-50b	3.18	5.23
			IWB45581	6B	IWB66699-IWB9630	155.9	152.9	158.9	A/G	-13a	3.54	3.24
			IWA6866	7A	IWB11124-IWB71703	124.1	121.1	127.1	C/T	30b	2.39	4.63
			IWA5904	7A	IWB14903-IWB7469	204.2	201.2	207.2	C/T	-70b	3.20	2.50
			Global R2 of multiple QTL model									42.10
			IWB72019	1A	IWB28355-IWB72019	59.7	56.7	62.7	A/G	60b	2.07	3.92
			IWA6917	1B	IWB8182-IWB6916	58.5	55.5	61.5	A/G	-22a	3.01	6.99
			IWB57863	2A	IWB8175-IWB69353	107	104	110	A/G	20a	3.66	3.9
			IWB47560	2B	IWB21633-IWB7407	5.9	2.9	8.9	C/T	23a	3.99	5.37
			IWB29048	3B	IWA3983-IWB63011	44.6	41.6	47.6	A/G	13a	3.88	3.95
			IWB73476	4A	IWB21402-IWB74418	22.2	19.2	25.2	C/T	14a	3.01	7.83
			wPt-3449	4A	IWB1056-wPt-9418	161.5	158.5	164.5	A/T	14a	5.35	4.25
			IWB60692	4A	IWB36777-IWB73720	167.6	164.6	170.6	A/G	-11a	3.19	5.23
NDVI	Tractor-GreenSeeker	94	IWB56078	4B	IWB73001-IWB73919	32.9	29.9	35.9	C/T	-19a	3.80	3.00
			IWB72120	4B	IWB39351-IWB72511	92.9	89.9	95.9	C/T	-22a	2.46	4.15
			IWB26265	5A	IWB63075-IWB54813	147.1	144.1	150.1	C/T	-27a	3.13	4.19
			IWB73979	5B	IWB9179-wPt-0819	14.7	11.7	17.7	C/T	-17a	3.15	5.00
			IWB42262	6A	IWB40509-IWB73986	93.4	90.4	96.4	A/G	-10a	3.71	5.00
			IWB18929	6B	IWB10346-wPt-0554	31.3	28.3	34.3	A/G	-25a	3.67	3.9
			IWB46951	6B	IWB19680-IWB14228	98.4	95.4	101.4	C/T	-19a	2.99	3.12
			IWB45581	6B	IWB66699-IWB9630	155.1	152.1	158.1	A/G	-20a	2.47	4.08
			IWB60043	7A	IWB10369-IWB35150	17.8	14.8	20.8	A/G	-18a	3.09	4.04
			IWB44791	7A	IWB34476-IWB70172	59.8	56.8	62.8	A/C	60b	3.06	4.21
			Global R2of multiple QTL model									64.70
