# Supplementary material for: Comparative Aerial and Ground Based High Throughput Phenotyping for the Genetic Dissection of NDVI as a Proxy for Drought Adaptive Traits in Durum Wheat
Source: Front Plant Sci. 2018 Jun 26;9:893. doi: 10.3389/fpls.2018.00893 (PMC6028805; doi:10.3389/fpls.2018.00893)
Supplement: Supplementary file 10 [file Table_10.XLSX]

## Sheet: NDVI 
Title: Comparative Aerial and Ground Based High Throughput Phenotyping for the Genetic Dissection of NDVI as a Proxy for Drought adaptive Traits in Durum Wheat
Authors: GIUSEPPE EMANUELE CONDORELLI1, MARCO MACCAFERRI1, MARIA NEWCOMB2, PEDRO ANDRADE-SANCHEZ2, JEFFREY W. WHITE3, ANDREW N. FRENCH3, GIUSEPPE SCIARA1, RICK WARD2 AND ROBERTO TUBEROSA1
Affiliations: 1 Department of Agricultural Sciences, University of Bologna, Italy. 2 Maricopa Agricultural Center (MAC), University of Arizona,USA. 3 US Arid-Land Agricultural Research Center, USDA-ARS, Maricopa, AZ, USA
Supplementary Table 10 | Comparison of GWAS QTLs for NDVI from UAV-Sequoia and UAV-RedEdge on 91 days after planting (DAP). Confidence interval of QTL regions were defined by 2 units of -log10 P-value drop from the peak. ***P-value <0.0001, **0.0001<P-value <0.001, *0.001<P-value <0.01.
Peak Marker	Chr.	Flanking markers	Significance Interval left (cM)	Significance Interval right (cM)	Sequoia	RedEdge
IWB72019	1A	IWA164-IWB72019	56.7	62.7	3.44**	3.12**
IWB20278	1B	IWB68893-wPt-8168	42.4	48.4		4.22***
IWA6917	1B	IWB12819-IWB7684	55.5	61.5	4.90***	4.07***
IWA2526	2A	IWB68893-wPt-8168	43.6	49.6	4.43***	4.40***
IWB8175	2A	IWB8175-IWB69353	104	110	4.23***
IWB47560	2B	wPt-0100-IWB7407	2.9	8.9	3.93**	3.18**
IWB11224	3A	IWB38844-IWB35896	2.3	8.3		3.64**
IWB8435	3B	IWA3983-IWB63011	41.6	47.6	3.92**
IWB22345	4A	IWA6696-IWB71768	157.2	163.2	3.02**	3.38**
IWB60692	4A	IWB36777-IWB73720	164.6	170.6	3.91**
IWB28274	4B	IWB70795-IWB70256	1.8	7.8	3.43**	3.60**
IWA7311	4B	IWA2125-IWB69708	17.1	23.1	3.56**
IWB25207	4B	IWB74524-IWA7688	65.9	71.9		3.68**
IWB72120	4B	IWB39351-IWB72511	89.9	95.9	4.29***	3.31**
IWA3583	5A	IWB24389-IWB71918	109.1	115.1	3.21**
IWB73979	5B	IWB9179-wPt-0819	11.7	17.7	4.24***	3.18**
IWB54773	5B	IWB23703-IWB74044	90.9	96.9		3.91**
wPt-0498	5B	IWB69162-wPt-8054	106	112	3.91**
IWA7288	6A	IWB5557-IWA1749	2.1	8.1		3.28**
IWB42262	6A	IWB40509-IWB73986	90.4	96.4	2.05*
IWB54807	6A	IWA7572-IWB60696	127	133	3.03**	3.27**
IWB71546	6B	IWB7572-IWB60696	91.8	97.8	4.39***	5.53***
IWB45581	6B	IWB45581-IWB10420	152.1	158.1	3.44**	4.13***
IWB44791	7A	IWB34476-IWB44791	56.8	62.8	2.16*
IWB74369	7A	IWB49814-IWA6124	105.3	111.3		3.20**
IWB58341	7A	IWB58341-IWB23462	128.3	134.3	4.53***	3.45**
IWB28063	7A	IWB6983-IWB29243	178.8	184.8	4.66***	4.62***
IWB71729	7B	IWA1220-wPt-1723	27.2	33.2	3.82**
IWB73292	7B	IWA3507-IWB73292	41.3	47.3	3.37**
IWA7589	7B	IWA3983-IWB63011	51.6	57.6	3.17**
