# Supplementary material for: Comparative Aerial and Ground Based High Throughput Phenotyping for the Genetic Dissection of NDVI as a Proxy for Drought Adaptive Traits in Durum Wheat
Source: Front Plant Sci. 2018 Jun 26;9:893. doi: 10.3389/fpls.2018.00893 (PMC6028805; doi:10.3389/fpls.2018.00893)
Supplement: Supplementary file 11 [file Table_11.XLSX]

## Sheet: 1
Title: Comparative Aerial and Ground Based High Throughput Phenotyping for the Genetic Dissection of NDVI as a Proxy for Drought adaptive Traits in Durum Wheat
Authors: GIUSEPPE EMANUELE CONDORELLI1, MARCO MACCAFERRI1, MARIA NEWCOMB2, PEDRO ANDRADE-SANCHEZ2, JEFFREY W. WHITE3, ANDREW N. FRENCH3, GIUSEPPE SCIARA1, RICK WARD2 AND ROBERTO TUBEROSA1
Affiliations: 1 Department of Agricultural Sciences, University of Bologna, Italy. 2 Maricopa Agricultural Center (MAC), University of Arizona,USA. 3 US Arid-Land Agricultural Research Center, USDA-ARS, Maricopa, AZ, USA
Supplementary Table 11 | List of QTLs and Global R2 of the multiple QTL model for phenology scores (PHENO-score1 and PHENO-score2), leaf rolling (LR), leaf chlorophyll content (SPAD), and final dry biomass on different days after planting (DAP). The confidence interval of ±3.0 cM based on map positions of QTL tag-SNPs was used to define each QTL region.
Trait	DAP	Peak marker	Chr.	Position (cM)	Significance Interval left (cM)	Significance Interval right (cM)	Alleles	Effect	-log(p-value)	R2 (%)
		IWA8523	1A	147.6	144.6	150.6	C/T	-1.22	4.30	5.20
		IWB34575	2A	46.6	43.6	49.6	A/G	-2.35	6.70	8.80
		IWB54782	2A	107.8	104.8	110.8	C/T	-0.81	5.08	6.32
		IWA3868	2B	45.1	42.1	48.1	C/T	1.02	4.84	5.90
PHENO-score1	87	IWB33546	3A	159.1	156.1	162.1	A/G	-0.86	5.73	7.31
		IWB26429	4A	118.5	115.5	121.5	A/G	-1.55	4.30	5.20
		IWB6021	4B	114	111	117	C/T	-1.34	5.51	6.90
		IWB24695	5B	112.3	109.3	115.3	A/G	-0.85	4.09	4.89
		IWB31754	6B	52.6	49.6	55.6	C/T	0.90	4.11	4.93
		IWB68886	7B	82.1	79.1	85.1	C/T	-1.34	4.88	6.00
		Global R2 of the multiple QTL model								55.11
		IWA8523	1A	147.6	144.6	150.6	C/T	-5.78	3.90	5.10
		IWB34575	2A	46.6	43.6	49.6	A/G	-5.57	5.40	7.50
		IWB54782	2A	107.8	104.8	110.8	C/T	-1.82	3.78	4.90
		IWA3868	2B	45.1	42.1	48.1	C/T	2.12	3.54	4.50
PHENO-score2	100	IWB10331	3A	159.1	156.1	162.1	A/G	-3.32	3.03	3.79
		IWB26429	4A	118.5	115.5	121.5	A/G	-4.29	3.09	3.87
		IWB6021	4B	114	111	117	C/T	-2.76	3.78	4.93
		IWB24695	5B	112.3	109.3	115.3	A/G	-1.76	4.00	5.20
		IWB31754	6B	52.6	49.6	55.6	C/T	-1.51	2.32	2.70
		IWB68886	7B	82.1	79.1	85.1	C/T	-1.51	3.26	4.28
		Global R2 of the multiple QTL model								57.32
		IWB57213	1B	79.6	76.6	82.6	A/C	-0.75	3.37	5.04
		IWB11007	1B	142.7	139.7	145.7	G/T	-0.78	3.02	4.42
		IWB71971	1B	162.5	159.5	165.5	A/G	0.62	3.01	4.4
Leaf rolling	99	IWB9359	2B	146.8	143.8	149.8	A/C	0.69	3.05	4.48
		IWA4926	3A	105.3	102.3	108.3	A/G	-1	4.08	6.34
		IWA2400	3B	123	120	126	C/T	-2.6	3.43	5.16
		IWB73671	5B	48.9	45.9	51.9	A/G	0.67	3.41	5.12
		IWA4503	6B	77.6	74.6	80.6	A/G	0.7	3.25	4.82
		IWB70007	6B	91.5	88.5	94.5	G/T	0.97	3.71	5.67
		Global R2 of the multiple QTL model								31.68
		IWB15964	1A	49.7	46.7	52.7	A/G	-3.47	3.42	5.03
		IWB43239	1A	71.6	68.6	74.6	C/T	4.81	5.94	9.65
		IWA2317	1A	132.7	129.7	135.7	C/T	-1.26	3.75	5.62
		IWB8588	1B	35.7	32.7	38.7	C/T	-1.38	3.34	4.88
		IWB66172	1B	62.2	59.2	65.2	A/G	1.91	4.56	7.07
		IWB69418	2A	53.4	50.4	56.4	A/G	1.91	4.74	7.40
		IWB74831	2A	96	93	99	C/T	1.92	4.76	7.45
		IWB62592	2A	176.5	173.5	179.5	C/T	3.59	3.79	5.70
		IWB32315	2B	5.9	2.9	8.9	A/G	2.53	4.13	6.29
		IWA1799	2B	16.1	13.1	19.1	C/T	1.96	3.37	4.95
		IWB22267	2B	29	26	32	C/T	1.50	3.35	4.89
		IWB55339	2B	51.8	48.8	54.8	A/G	-1.96	4.40	6.79
Leaf clorophyll content (SPAD)	101	IWB65998	2B	80	77	83	C/T	-4.40	4.08	6.20
		IWB30714	3A	183.8	180.8	186.8	C/T	1.32	3.08	4.44
		IWB8555	3B	4.7	1.7	7.7	A/G	0.29	4.43	6.84
		IWB43576	3B	45.3	42.3	48.3	C/T	-1.29	3.31	4.84
		IWB20796	3B	118.3	115.3	121.3	A/G	0.31	3.70	5.53
		IWB59536	3B	149.9	146.9	152.9	A/G	-0.17	5.30	8.45
		wPt-6961	3B	211.1	208.1	214.1	A/T	0.16	4.40	6.79
		IWB40013	4A	24.7	21.7	27.7	C/T	-1.28	3.19	4.63
		IWB74057	4A	39	36	42	A/G	-0.28	3.48	5.13
		IWA7118	4A	92.8	89.8	95.8	A/G	-0.02	3.23	4.71
		IWB34029	4A	161.7	158.7	164.7	C/T	0.068	3.31	3.13
		IWB47213	4B	18.4	15.4	21.4	A/G	-2.15	3.47	5.11
		IWB56078	4B	32.9	29.9	35.9	C/T	2.04	4.82	7.56
		IWA908	4B	82.3	79.3	85.3	C/T	2.30	4.32	6.63
		IWA2859	5A	178.3	175.3	181.3	A/G	-4.14	6.29	10.3
		IWB42330	5B	2	-1	5	A/G	3.41	3.81	5.72
		IWB35031	5B	84.7	81.7	87.7	C/T	1.75	3.28	4.79
		WPt-0498	5B	109	106	112	A/T	1.42	2.36	3.20
		IWB73165	5B	141.7	138.7	144.7	A/G	1.85	5.04	7.96
		IWB9479	6B	155.9	152.9	158.9	C/T	-6.12	3.26	4.75
		IWB27639	7A	53.1	50.1	56.1	G/T	-1.86	3.84	5.78
		IWB319	7A	82.2	79.2	85.2	A/G	-3.72	5.70	9.30
		IWB49295	7A	203.4	200.4	206.4	A/G	-1.92	5.01	7.91
		IWB27459	7B	31.9	28.9	34.9	A/G	-3.46	3.8	5.70
		wPt-2305	7B	108.6	105.6	111.6	A/T	2.05	3.41	5.01
		IWB73136	7B	120.4	117.4	123.4	C/T	-2.07	3.25	4.74
		IWB74018	7B	179.6	176.6	182.6	G/T	2.58	3.89	5.87
		Global R2 of the multiple QTL model								97.22
		IWB50882	1A	50.1	47.1	53.1	C/T	-30	3.54	5.13
		IWB67259	1B	87.1	84.1	90.1	C/T	183	3.58	5.21
		IWB9640	2B	0	-3	3	C/T	-31	3.85	5.67
		IWB7671	2B	164.9	161.9	167.9	A/C	443	4.21	6.30
		IWB22700	3A	66.3	63.3	69.3	A/G	-13	3.00	4.21
dry biomass	105	IWA5178	3B	100.15	97.15	103.15	A/G	196	3.26	4.64
		IWB6355	4B	6	3	9	A/C	154	3.08	4.34
		IWB12276	4B	81.8	78.8	84.8	A/G	-18	4.29	6.45
		IWB34336	5A	114	111	117	G/T	146	3.90	5.76
		IWA2859	5A	178.3	175.3	181.3	A/G	289	3.84	5.66
		IWB24135	5B	57.8	54.8	60.8	A/G	-24	3.37	4.83
		IWB52917	5B	112.5	112.47	112.53	A/G	-45	3.85	5.67
		IWB43894	6A	45.9	42.9	48.9	C/T	326	4.69	7.17
		IWB42426	6B	148	145	151	A/C	812	3.26	2.90
		IWA4620	7A	168.9	165.9	171.9	C/T	-18	3.23	4.61
		IWB54695	7A	185	182	188	C/T	-18	3.77	5.53
		IWB27459	7B	31.9	28.9	34.9	A/G	345	4.27	6.41
		IWB7268	7B	177.4	174.4	180.4	C/T	-16	3.83	5.64
		IWB14072	7B	194.8	191.8	197.8	C/T	181	4.05	6.02
		Global R2 of the multiple QTL model								64.00
